# Supplementary material for: An Odorant-Binding Protein Is Abundantly Expressed in the Nose and in the Seminal Fluid of the Rabbit
Source: PLoS One. 2014 Nov 12;9(11):e111932. doi: 10.1371/journal.pone.0111932 (PMC4229146; doi:10.1371/journal.pone.0111932)
Supplement: Table S1 — Results of a peptide mapping nanoLC-ESI-LI-MS/MS experiment on a tryptic digest of rabbit seminal OBP. (XLSX) [file pone.0111932.s002.xlsx]

## Sheet: F010773_GelTryp1decimoZT
Header	--------------------------------------------------------
Search title	UTE7
Timestamp	2013-10-17T10:33:47Z
User	Chiara
Email
Report URI	http://oscar/mascot/cgi/master_results.pl?file=../data/20131017/F010773.dat
Peak list data path	C:\Documents and Settings\Voyager\Documenti\LTQdata\Pelosi_Ute7\UTE7_tryp_1decimosurnZT.RAW
Peak list format	Mascot generic
Search type	MIS
Mascot version	2.3.02
Database	UTE7
Fasta file	Ute7Rabbit_marzo2013.fasta
Total sequences	14
Total residues	6392
Sequences after taxonomy filter	14
Number of queries	14239
Variable modifications	--------------------------------------------------------
Identifier	Name	Delta	Neutral loss(es)
1	Carbamidomethyl (C)	57.0215
2	Oxidation (M)	15.9949	0	63.9983
Search Parameters	--------------------------------------------------------
Taxonomy filter	All entries
Enzyme	TrypChymo
Maximum Missed Cleavages	6
Fixed modifications
Variable modifications	Carbamidomethyl (C),Oxidation (M)
Peptide Mass Tolerance	2
Peptide Mass Tolerance Units	Da
Fragment Mass Tolerance	0.8
Fragment Mass Tolerance Units	Da
Mass values	Monoisotopic
Instrument type	ESI-TRAP
Format parameters	--------------------------------------------------------
Significance threshold	0.05
Max. number of hits	0
Use MudPIT protein scoring	0
Ions score cut-off	20
Include same-set proteins
Include sub-set proteins	0
Include unassigned	0
Require bold red	1
Use homology threshold	0
Group protein families	0
Protein hits	--------------------------------------------------------
prot_hit_num	prot_acc	prot_desc	prot_score	prot_mass	prot_matches	prot_matches_sig	prot_sequences	prot_sequences_sig	prot_cover	prot_pi	pep_query	pep_rank	pep_isbold	pep_isunique	pep_exp_mz	pep_exp_mr	pep_exp_z	pep_calc_mr	pep_delta	pep_start	pep_end	pep_miss	pep_score	pep_expect	pep_res_before	pep_seq	pep_res_after	pep_var_mod	pep_var_mod_pos	pep_scan_title
1	UTE7_RABIT	Similar to Uncharacterized protein G1U400 OS=Oryctolagus cuniculus GN=LCN9 PE=3 SV=1	1340	18603	148	148	31	31	93.2	4.97	1891	1	1	1	557.838	556.831	1	558.313	-1.4818	118	122	1	31.39	0.0008	R	GLDVR	S			UTE7_tryp_1decimosurnZT.2824.2824.1.dta
1	UTE7_RABIT	Similar to Uncharacterized protein G1U400 OS=Oryctolagus cuniculus GN=LCN9 PE=3 SV=1	1340	18603	148	148	31	31	93.2	4.97	1904	1	1	1	560.353	559.346	1	558.313	1.0332	118	122	1	31.1	0.00089	R	GLDVR	S			UTE7_tryp_1decimosurnZT.2878.2878.1.dta
1	UTE7_RABIT	Similar to Uncharacterized protein G1U400 OS=Oryctolagus cuniculus GN=LCN9 PE=3 SV=1	1340	18603	148	148	31	31	93.2	4.97	2775	1	1	1	782.16	781.153	1	781.368	-0.2153	59	64	2	34.94	0.00034	K	CTELFL	T	Carbamidomethyl (C)	0.100000.0	UTE7_tryp_1decimosurnZT.6120.6120.1.dta
1	UTE7_RABIT	Similar to Uncharacterized protein G1U400 OS=Oryctolagus cuniculus GN=LCN9 PE=3 SV=1	1340	18603	148	148	31	31	93.2	4.97	3127	1	1	1	899.415	898.408	1	898.466	-0.0584	51	58	1	23.62	0.0043	K	FHTPVNGK	C			UTE7_tryp_1decimosurnZT.2951.2951.1.dta
1	UTE7_RABIT	Similar to Uncharacterized protein G1U400 OS=Oryctolagus cuniculus GN=LCN9 PE=3 SV=1	1340	18603	148	148	31	31	93.2	4.97	3133	1	1	1	450.473	898.931	2	898.466	0.4645	51	58	1	25.9	0.0027	K	FHTPVNGK	C			UTE7_tryp_1decimosurnZT.2926.2926.2.dta
1	UTE7_RABIT	Similar to Uncharacterized protein G1U400 OS=Oryctolagus cuniculus GN=LCN9 PE=3 SV=1	1340	18603	148	148	31	31	93.2	4.97	3288	1	1	1	468.334	934.654	2	934.418	0.2358	26	33	0	21.84	0.0095	K	IEENGSMR	V			UTE7_tryp_1decimosurnZT.2646.2646.2.dta
1	UTE7_RABIT	Similar to Uncharacterized protein G1U400 OS=Oryctolagus cuniculus GN=LCN9 PE=3 SV=1	1340	18603	148	148	31	31	93.2	4.97	3292	1	1	1	469.016	936.018	2	934.418	1.5998	26	33	0	26.47	0.0033	K	IEENGSMR	V			UTE7_tryp_1decimosurnZT.2826.2826.2.dta
1	UTE7_RABIT	Similar to Uncharacterized protein G1U400 OS=Oryctolagus cuniculus GN=LCN9 PE=3 SV=1	1340	18603	148	148	31	31	93.2	4.97	3350	1	1	1	476.245	950.476	2	950.413	0.0629	26	33	0	25.58	0.0035	K	IEENGSMR	V	Oxidation (M)	0.00000020.0	UTE7_tryp_1decimosurnZT.2158.2158.2.dta
1	UTE7_RABIT	Similar to Uncharacterized protein G1U400 OS=Oryctolagus cuniculus GN=LCN9 PE=3 SV=1	1340	18603	148	148	31	31	93.2	4.97	3542	1	1	1	499.456	996.898	2	996.535	0.3624	15	23	2	40.09	0.00016	Y	SVLLASDHR	E			UTE7_tryp_1decimosurnZT.3387.3387.2.dta
1	UTE7_RABIT	Similar to Uncharacterized protein G1U400 OS=Oryctolagus cuniculus GN=LCN9 PE=3 SV=1	1340	18603	148	148	31	31	93.2	4.97	3654	1	1	1	512.134	1022.25	2	1021.5	0.7514	129	136	2	23.83	0.0041	K	FVQLCQER	G			UTE7_tryp_1decimosurnZT.4281.4281.2.dta
1	UTE7_RABIT	Similar to Uncharacterized protein G1U400 OS=Oryctolagus cuniculus GN=LCN9 PE=3 SV=1	1340	18603	148	148	31	31	93.2	4.97	3777	1	1	1	527.561	1053.11	2	1052.47	0.6359	152	161	3	56.13	3.4e-06	R	CLYARDGGAA	-	Carbamidomethyl (C)	0.1000000000.0	UTE7_tryp_1decimosurnZT.3458.3458.2.dta
1	UTE7_RABIT	Similar to Uncharacterized protein G1U400 OS=Oryctolagus cuniculus GN=LCN9 PE=3 SV=1	1340	18603	148	148	31	31	93.2	4.97	3880	1	1	1	537.499	1072.98	2	1072.57	0.4123	36	43	2	32.04	0.00063	F	VEYIHVWK	N			UTE7_tryp_1decimosurnZT.5597.5597.2.dta
1	UTE7_RABIT	Similar to Uncharacterized protein G1U400 OS=Oryctolagus cuniculus GN=LCN9 PE=3 SV=1	1340	18603	148	148	31	31	93.2	4.97	3894	1	1	1	540.216	1078.42	2	1078.52	-0.1063	129	136	2	29.48	0.0012	K	FVQLCQER	G	Carbamidomethyl (C)	0.00001000.0	UTE7_tryp_1decimosurnZT.9857.9857.2.dta
1	UTE7_RABIT	Similar to Uncharacterized protein G1U400 OS=Oryctolagus cuniculus GN=LCN9 PE=3 SV=1	1340	18603	148	148	31	31	93.2	4.97	3895	1	1	1	540.249	1078.48	2	1078.52	-0.0401	129	136	2	27.35	0.002	K	FVQLCQER	G	Carbamidomethyl (C)	0.00001000.0	UTE7_tryp_1decimosurnZT.8736.8736.2.dta
1	UTE7_RABIT	Similar to Uncharacterized protein G1U400 OS=Oryctolagus cuniculus GN=LCN9 PE=3 SV=1	1340	18603	148	148	31	31	93.2	4.97	3896	1	1	1	540.254	1078.49	2	1078.52	-0.0301	129	136	2	31.46	0.00082	K	FVQLCQER	G	Carbamidomethyl (C)	0.00001000.0	UTE7_tryp_1decimosurnZT.5016.5016.2.dta
1	UTE7_RABIT	Similar to Uncharacterized protein G1U400 OS=Oryctolagus cuniculus GN=LCN9 PE=3 SV=1	1340	18603	148	148	31	31	93.2	4.97	3897	1	1	1	540.257	1078.5	2	1078.52	-0.0241	129	136	2	39	0.00014	K	FVQLCQER	G	Carbamidomethyl (C)	0.00001000.0	UTE7_tryp_1decimosurnZT.9104.9104.2.dta
1	UTE7_RABIT	Similar to Uncharacterized protein G1U400 OS=Oryctolagus cuniculus GN=LCN9 PE=3 SV=1	1340	18603	148	148	31	31	93.2	4.97	3898	1	1	1	540.282	1078.55	2	1078.52	0.0259	129	136	2	26.75	0.0024	K	FVQLCQER	G	Carbamidomethyl (C)	0.00001000.0	UTE7_tryp_1decimosurnZT.6348.6348.2.dta
1	UTE7_RABIT	Similar to Uncharacterized protein G1U400 OS=Oryctolagus cuniculus GN=LCN9 PE=3 SV=1	1340	18603	148	148	31	31	93.2	4.97	3899	1	1	1	540.295	1078.57	2	1078.52	0.0519	129	136	2	37.07	0.00026	K	FVQLCQER	G	Carbamidomethyl (C)	0.00001000.0	UTE7_tryp_1decimosurnZT.7452.7452.2.dta
1	UTE7_RABIT	Similar to Uncharacterized protein G1U400 OS=Oryctolagus cuniculus GN=LCN9 PE=3 SV=1	1340	18603	148	148	31	31	93.2	4.97	3901	1	1	1	540.311	1078.61	2	1078.52	0.0839	129	136	2	27.5	0.0023	K	FVQLCQER	G	Carbamidomethyl (C)	0.00001000.0	UTE7_tryp_1decimosurnZT.10036.10036.2.dta
1	UTE7_RABIT	Similar to Uncharacterized protein G1U400 OS=Oryctolagus cuniculus GN=LCN9 PE=3 SV=1	1340	18603	148	148	31	31	93.2	4.97	3902	1	1	1	540.315	1078.62	2	1078.52	0.0929	129	136	2	37.65	0.00022	K	FVQLCQER	G	Carbamidomethyl (C)	0.00001000.0	UTE7_tryp_1decimosurnZT.6716.6716.2.dta
1	UTE7_RABIT	Similar to Uncharacterized protein G1U400 OS=Oryctolagus cuniculus GN=LCN9 PE=3 SV=1	1340	18603	148	148	31	31	93.2	4.97	3903	1	1	1	540.318	1078.62	2	1078.52	0.0979	129	136	2	39.8	0.00014	K	FVQLCQER	G	Carbamidomethyl (C)	0.00001000.0	UTE7_tryp_1decimosurnZT.6533.6533.2.dta
1	UTE7_RABIT	Similar to Uncharacterized protein G1U400 OS=Oryctolagus cuniculus GN=LCN9 PE=3 SV=1	1340	18603	148	148	31	31	93.2	4.97	3904	1	1	1	540.338	1078.66	2	1078.52	0.1377	129	136	2	38.72	0.00017	K	FVQLCQER	G	Carbamidomethyl (C)	0.00001000.0	UTE7_tryp_1decimosurnZT.7268.7268.2.dta
1	UTE7_RABIT	Similar to Uncharacterized protein G1U400 OS=Oryctolagus cuniculus GN=LCN9 PE=3 SV=1	1340	18603	148	148	31	31	93.2	4.97	3906	1	1	1	540.368	1078.72	2	1078.52	0.1979	129	136	2	27.01	0.0025	K	FVQLCQER	G	Carbamidomethyl (C)	0.00001000.0	UTE7_tryp_1decimosurnZT.8000.8000.2.dta
1	UTE7_RABIT	Similar to Uncharacterized protein G1U400 OS=Oryctolagus cuniculus GN=LCN9 PE=3 SV=1	1340	18603	148	148	31	31	93.2	4.97	3907	1	1	1	540.388	1078.76	2	1078.52	0.2389	129	136	2	28.86	0.0016	K	FVQLCQER	G	Carbamidomethyl (C)	0.00001000.0	UTE7_tryp_1decimosurnZT.7816.7816.2.dta
1	UTE7_RABIT	Similar to Uncharacterized protein G1U400 OS=Oryctolagus cuniculus GN=LCN9 PE=3 SV=1	1340	18603	148	148	31	31	93.2	4.97	3908	1	1	1	540.389	1078.76	2	1078.52	0.2399	129	136	2	28.65	0.0017	K	FVQLCQER	G	Carbamidomethyl (C)	0.00001000.0	UTE7_tryp_1decimosurnZT.7632.7632.2.dta
1	UTE7_RABIT	Similar to Uncharacterized protein G1U400 OS=Oryctolagus cuniculus GN=LCN9 PE=3 SV=1	1340	18603	148	148	31	31	93.2	4.97	3909	1	1	1	540.399	1078.78	2	1078.52	0.2599	129	136	2	28.86	0.0016	K	FVQLCQER	G	Carbamidomethyl (C)	0.00001000.0	UTE7_tryp_1decimosurnZT.10964.10964.2.dta
1	UTE7_RABIT	Similar to Uncharacterized protein G1U400 OS=Oryctolagus cuniculus GN=LCN9 PE=3 SV=1	1340	18603	148	148	31	31	93.2	4.97	3910	1	1	1	540.428	1078.84	2	1078.52	0.3179	129	136	2	28.87	0.0016	K	FVQLCQER	G	Carbamidomethyl (C)	0.00001000.0	UTE7_tryp_1decimosurnZT.8920.8920.2.dta
1	UTE7_RABIT	Similar to Uncharacterized protein G1U400 OS=Oryctolagus cuniculus GN=LCN9 PE=3 SV=1	1340	18603	148	148	31	31	93.2	4.97	3911	1	1	1	540.428	1078.84	2	1078.52	0.3179	129	136	2	30.05	0.0012	K	FVQLCQER	G	Carbamidomethyl (C)	0.00001000.0	UTE7_tryp_1decimosurnZT.7084.7084.2.dta
1	UTE7_RABIT	Similar to Uncharacterized protein G1U400 OS=Oryctolagus cuniculus GN=LCN9 PE=3 SV=1	1340	18603	148	148	31	31	93.2	4.97	3912	1	1	1	540.448	1078.88	2	1078.52	0.3589	129	136	2	39.43	0.00014	K	FVQLCQER	G	Carbamidomethyl (C)	0.00001000.0	UTE7_tryp_1decimosurnZT.10597.10597.2.dta
1	UTE7_RABIT	Similar to Uncharacterized protein G1U400 OS=Oryctolagus cuniculus GN=LCN9 PE=3 SV=1	1340	18603	148	148	31	31	93.2	4.97	3914	1	1	1	540.517	1079.02	2	1078.52	0.4969	129	136	2	27.83	0.0021	K	FVQLCQER	G	Carbamidomethyl (C)	0.00001000.0	UTE7_tryp_1decimosurnZT.5200.5200.2.dta
1	UTE7_RABIT	Similar to Uncharacterized protein G1U400 OS=Oryctolagus cuniculus GN=LCN9 PE=3 SV=1	1340	18603	148	148	31	31	93.2	4.97	3915	1	1	1	540.524	1079.03	2	1078.52	0.5099	129	136	2	29.79	0.0013	K	FVQLCQER	G	Carbamidomethyl (C)	0.00001000.0	UTE7_tryp_1decimosurnZT.4116.4116.2.dta
1	UTE7_RABIT	Similar to Uncharacterized protein G1U400 OS=Oryctolagus cuniculus GN=LCN9 PE=3 SV=1	1340	18603	148	148	31	31	93.2	4.97	3916	1	1	1	540.55	1079.09	2	1078.52	0.5629	129	136	2	24.24	0.0047	K	FVQLCQER	G	Carbamidomethyl (C)	0.00001000.0	UTE7_tryp_1decimosurnZT.5385.5385.2.dta
1	UTE7_RABIT	Similar to Uncharacterized protein G1U400 OS=Oryctolagus cuniculus GN=LCN9 PE=3 SV=1	1340	18603	148	148	31	31	93.2	4.97	3917	1	1	1	540.568	1079.12	2	1078.52	0.5989	129	136	2	28.65	0.0017	K	FVQLCQER	G	Carbamidomethyl (C)	0.00001000.0	UTE7_tryp_1decimosurnZT.10220.10220.2.dta
1	UTE7_RABIT	Similar to Uncharacterized protein G1U400 OS=Oryctolagus cuniculus GN=LCN9 PE=3 SV=1	1340	18603	148	148	31	31	93.2	4.97	3918	1	1	1	540.574	1079.13	2	1078.52	0.6109	129	136	2	26.64	0.0027	K	FVQLCQER	G	Carbamidomethyl (C)	0.00001000.0	UTE7_tryp_1decimosurnZT.8184.8184.2.dta
1	UTE7_RABIT	Similar to Uncharacterized protein G1U400 OS=Oryctolagus cuniculus GN=LCN9 PE=3 SV=1	1340	18603	148	148	31	31	93.2	4.97	3920	1	1	1	540.645	1079.27	2	1078.52	0.7519	129	136	2	31.47	0.00089	K	FVQLCQER	G	Carbamidomethyl (C)	0.00001000.0	UTE7_tryp_1decimosurnZT.4300.4300.2.dta
1	UTE7_RABIT	Similar to Uncharacterized protein G1U400 OS=Oryctolagus cuniculus GN=LCN9 PE=3 SV=1	1340	18603	148	148	31	31	93.2	4.97	3922	1	1	1	541.082	1080.15	2	1078.52	1.6259	129	136	2	33.76	0.00061	K	FVQLCQER	G	Carbamidomethyl (C)	0.00001000.0	UTE7_tryp_1decimosurnZT.4484.4484.2.dta
1	UTE7_RABIT	Similar to Uncharacterized protein G1U400 OS=Oryctolagus cuniculus GN=LCN9 PE=3 SV=1	1340	18603	148	148	31	31	93.2	4.97	3923	1	1	1	541.094	1080.17	2	1078.52	1.6509	129	136	2	33.13	0.00071	K	FVQLCQER	G	Carbamidomethyl (C)	0.00001000.0	UTE7_tryp_1decimosurnZT.9288.9288.2.dta
1	UTE7_RABIT	Similar to Uncharacterized protein G1U400 OS=Oryctolagus cuniculus GN=LCN9 PE=3 SV=1	1340	18603	148	148	31	31	93.2	4.97	3924	1	1	1	541.107	1080.2	2	1078.52	1.6759	129	136	2	31.24	0.0011	K	FVQLCQER	G	Carbamidomethyl (C)	0.00001000.0	UTE7_tryp_1decimosurnZT.8368.8368.2.dta
1	UTE7_RABIT	Similar to Uncharacterized protein G1U400 OS=Oryctolagus cuniculus GN=LCN9 PE=3 SV=1	1340	18603	148	148	31	31	93.2	4.97	3925	1	1	1	541.141	1080.27	2	1078.52	1.7439	129	136	2	33.79	0.00061	K	FVQLCQER	G	Carbamidomethyl (C)	0.00001000.0	UTE7_tryp_1decimosurnZT.10404.10404.2.dta
1	UTE7_RABIT	Similar to Uncharacterized protein G1U400 OS=Oryctolagus cuniculus GN=LCN9 PE=3 SV=1	1340	18603	148	148	31	31	93.2	4.97	3927	1	1	1	541.177	1080.34	2	1078.52	1.8157	129	136	2	33.15	0.0007	K	FVQLCQER	G	Carbamidomethyl (C)	0.00001000.0	UTE7_tryp_1decimosurnZT.6900.6900.2.dta
1	UTE7_RABIT	Similar to Uncharacterized protein G1U400 OS=Oryctolagus cuniculus GN=LCN9 PE=3 SV=1	1340	18603	148	148	31	31	93.2	4.97	3930	1	1	1	541.209	1080.4	2	1078.52	1.8809	129	136	2	32	0.00091	K	FVQLCQER	G	Carbamidomethyl (C)	0.00001000.0	UTE7_tryp_1decimosurnZT.8552.8552.2.dta
1	UTE7_RABIT	Similar to Uncharacterized protein G1U400 OS=Oryctolagus cuniculus GN=LCN9 PE=3 SV=1	1340	18603	148	148	31	31	93.2	4.97	3932	1	1	1	541.244	1080.47	2	1078.52	1.9507	129	136	2	21.59	0.01	K	FVQLCQER	G	Carbamidomethyl (C)	0.00001000.0	UTE7_tryp_1decimosurnZT.11328.11328.2.dta
1	UTE7_RABIT	Similar to Uncharacterized protein G1U400 OS=Oryctolagus cuniculus GN=LCN9 PE=3 SV=1	1340	18603	148	148	31	31	93.2	4.97	3933	1	1	1	541.254	1080.49	2	1078.52	1.9709	129	136	2	33.6	0.00063	K	FVQLCQER	G	Carbamidomethyl (C)	0.00001000.0	UTE7_tryp_1decimosurnZT.10780.10780.2.dta
1	UTE7_RABIT	Similar to Uncharacterized protein G1U400 OS=Oryctolagus cuniculus GN=LCN9 PE=3 SV=1	1340	18603	148	148	31	31	93.2	4.97	3935	1	1	1	541.261	1080.51	2	1078.52	1.9849	129	136	2	38.14	0.00021	K	FVQLCQER	G	Carbamidomethyl (C)	0.00001000.0	UTE7_tryp_1decimosurnZT.9472.9472.2.dta
1	UTE7_RABIT	Similar to Uncharacterized protein G1U400 OS=Oryctolagus cuniculus GN=LCN9 PE=3 SV=1	1340	18603	148	148	31	31	93.2	4.97	4560	1	1	1	590.748	1179.48	2	1179.52	-0.0388	76	85	1	38.02	0.00022	Y	TVEYDGHNVF	S			UTE7_tryp_1decimosurnZT.5056.5056.2.dta
1	UTE7_RABIT	Similar to Uncharacterized protein G1U400 OS=Oryctolagus cuniculus GN=LCN9 PE=3 SV=1	1340	18603	148	148	31	31	93.2	4.97	4562	1	1	1	1180.52	1179.51	1	1179.52	-0.0109	76	85	1	20.56	0.012	Y	TVEYDGHNVF	S			UTE7_tryp_1decimosurnZT.5021.5021.1.dta
1	UTE7_RABIT	Similar to Uncharacterized protein G1U400 OS=Oryctolagus cuniculus GN=LCN9 PE=3 SV=1	1340	18603	148	148	31	31	93.2	4.97	4731	1	1	1	605.021	1208.03	2	1207.55	0.4766	24	33	1	37.23	0.00019	R	EKIEENGSMR	V	Oxidation (M)	0.0000000020.0	UTE7_tryp_1decimosurnZT.2300.2300.2.dta
1	UTE7_RABIT	Similar to Uncharacterized protein G1U400 OS=Oryctolagus cuniculus GN=LCN9 PE=3 SV=1	1340	18603	148	148	31	31	93.2	4.97	4733	1	1	1	605.106	1208.2	2	1207.55	0.6466	24	33	1	26.57	0.0022	R	EKIEENGSMR	V	Oxidation (M)	0.0000000020.0	UTE7_tryp_1decimosurnZT.2858.2858.2.dta
1	UTE7_RABIT	Similar to Uncharacterized protein G1U400 OS=Oryctolagus cuniculus GN=LCN9 PE=3 SV=1	1340	18603	148	148	31	31	93.2	4.97	5398	1	1	1	659.613	1317.21	2	1318.71	-1.4955	34	43	3	20.85	0.011	R	VFVEYIHVWK	N			UTE7_tryp_1decimosurnZT.10626.10626.2.dta
1	UTE7_RABIT	Similar to Uncharacterized protein G1U400 OS=Oryctolagus cuniculus GN=LCN9 PE=3 SV=1	1340	18603	148	148	31	31	93.2	4.97	5405	1	1	1	440.316	1317.93	3	1318.71	-0.7815	34	43	3	30.01	0.0014	R	VFVEYIHVWK	N			UTE7_tryp_1decimosurnZT.5644.5644.3.dta
1	UTE7_RABIT	Similar to Uncharacterized protein G1U400 OS=Oryctolagus cuniculus GN=LCN9 PE=3 SV=1	1340	18603	148	148	31	31	93.2	4.97	5407	1	1	1	440.351	1318.03	3	1318.71	-0.6777	34	43	3	22.54	0.0078	R	VFVEYIHVWK	N			UTE7_tryp_1decimosurnZT.9364.9364.3.dta
1	UTE7_RABIT	Similar to Uncharacterized protein G1U400 OS=Oryctolagus cuniculus GN=LCN9 PE=3 SV=1	1340	18603	148	148	31	31	93.2	4.97	5419	1	1	1	660.304	1318.59	2	1318.71	-0.1137	34	43	3	20.2	0.014	R	VFVEYIHVWK	N			UTE7_tryp_1decimosurnZT.7776.7776.2.dta
1	UTE7_RABIT	Similar to Uncharacterized protein G1U400 OS=Oryctolagus cuniculus GN=LCN9 PE=3 SV=1	1340	18603	148	148	31	31	93.2	4.97	5421	1	1	1	1319.68	1318.67	1	1318.71	-0.0387	34	43	3	20.22	0.018	R	VFVEYIHVWK	N			UTE7_tryp_1decimosurnZT.5624.5624.1.dta
1	UTE7_RABIT	Similar to Uncharacterized protein G1U400 OS=Oryctolagus cuniculus GN=LCN9 PE=3 SV=1	1340	18603	148	148	31	31	93.2	4.97	5424	1	1	1	440.594	1318.76	3	1318.71	0.0534	34	43	3	23	0.0093	R	VFVEYIHVWK	N			UTE7_tryp_1decimosurnZT.6972.6972.3.dta
1	UTE7_RABIT	Similar to Uncharacterized protein G1U400 OS=Oryctolagus cuniculus GN=LCN9 PE=3 SV=1	1340	18603	148	148	31	31	93.2	4.97	5433	1	1	1	440.738	1319.19	3	1318.71	0.4833	34	43	3	21.28	0.014	R	VFVEYIHVWK	N			UTE7_tryp_1decimosurnZT.6236.6236.3.dta
1	UTE7_RABIT	Similar to Uncharacterized protein G1U400 OS=Oryctolagus cuniculus GN=LCN9 PE=3 SV=1	1340	18603	148	148	31	31	93.2	4.97	5435	1	1	1	660.63	1319.25	2	1318.71	0.5385	34	43	3	23.3	0.0087	R	VFVEYIHVWK	N			UTE7_tryp_1decimosurnZT.7044.7044.2.dta
1	UTE7_RABIT	Similar to Uncharacterized protein G1U400 OS=Oryctolagus cuniculus GN=LCN9 PE=3 SV=1	1340	18603	148	148	31	31	93.2	4.97	5437	1	1	1	660.661	1319.31	2	1318.71	0.6003	34	43	3	54.54	6.5e-06	R	VFVEYIHVWK	N			UTE7_tryp_1decimosurnZT.5752.5752.2.dta
1	UTE7_RABIT	Similar to Uncharacterized protein G1U400 OS=Oryctolagus cuniculus GN=LCN9 PE=3 SV=1	1340	18603	148	148	31	31	93.2	4.97	5438	1	1	1	660.694	1319.37	2	1318.71	0.6665	34	43	3	22.54	0.01	R	VFVEYIHVWK	N			UTE7_tryp_1decimosurnZT.7228.7228.2.dta
1	UTE7_RABIT	Similar to Uncharacterized protein G1U400 OS=Oryctolagus cuniculus GN=LCN9 PE=3 SV=1	1340	18603	148	148	31	31	93.2	4.97	5439	1	1	1	440.815	1319.42	3	1318.71	0.7173	34	43	3	21.89	0.012	R	VFVEYIHVWK	N			UTE7_tryp_1decimosurnZT.8072.8072.3.dta
1	UTE7_RABIT	Similar to Uncharacterized protein G1U400 OS=Oryctolagus cuniculus GN=LCN9 PE=3 SV=1	1340	18603	148	148	31	31	93.2	4.97	5444	1	1	1	660.763	1319.51	2	1318.71	0.8033	34	43	3	21.73	0.012	R	VFVEYIHVWK	N			UTE7_tryp_1decimosurnZT.7960.7960.2.dta
1	UTE7_RABIT	Similar to Uncharacterized protein G1U400 OS=Oryctolagus cuniculus GN=LCN9 PE=3 SV=1	1340	18603	148	148	31	31	93.2	4.97	5445	1	1	1	440.844	1319.51	3	1318.71	0.8043	34	43	3	24.38	0.0066	R	VFVEYIHVWK	N			UTE7_tryp_1decimosurnZT.7156.7156.3.dta
1	UTE7_RABIT	Similar to Uncharacterized protein G1U400 OS=Oryctolagus cuniculus GN=LCN9 PE=3 SV=1	1340	18603	148	148	31	31	93.2	4.97	5449	1	1	1	660.812	1319.61	2	1318.71	0.9013	34	43	3	21.2	0.013	R	VFVEYIHVWK	N			UTE7_tryp_1decimosurnZT.10406.10406.2.dta
1	UTE7_RABIT	Similar to Uncharacterized protein G1U400 OS=Oryctolagus cuniculus GN=LCN9 PE=3 SV=1	1340	18603	148	148	31	31	93.2	4.97	5454	1	1	1	660.883	1319.75	2	1318.71	1.0445	34	43	3	21.1	0.014	R	VFVEYIHVWK	N			UTE7_tryp_1decimosurnZT.6860.6860.2.dta
1	UTE7_RABIT	Similar to Uncharacterized protein G1U400 OS=Oryctolagus cuniculus GN=LCN9 PE=3 SV=1	1340	18603	148	148	31	31	93.2	4.97	5459	1	1	1	660.951	1319.89	2	1318.71	1.1795	34	43	3	25.82	0.0046	R	VFVEYIHVWK	N			UTE7_tryp_1decimosurnZT.7412.7412.2.dta
1	UTE7_RABIT	Similar to Uncharacterized protein G1U400 OS=Oryctolagus cuniculus GN=LCN9 PE=3 SV=1	1340	18603	148	148	31	31	93.2	4.97	5472	1	1	1	441.15	1320.43	3	1318.71	1.7214	34	43	3	24.29	0.0065	R	VFVEYIHVWK	N			UTE7_tryp_1decimosurnZT.6604.6604.3.dta
1	UTE7_RABIT	Similar to Uncharacterized protein G1U400 OS=Oryctolagus cuniculus GN=LCN9 PE=3 SV=1	1340	18603	148	148	31	31	93.2	4.97	5473	1	1	1	441.163	1320.47	3	1318.71	1.7592	34	43	3	20.93	0.014	R	VFVEYIHVWK	N			UTE7_tryp_1decimosurnZT.10648.10648.3.dta
1	UTE7_RABIT	Similar to Uncharacterized protein G1U400 OS=Oryctolagus cuniculus GN=LCN9 PE=3 SV=1	1340	18603	148	148	31	31	93.2	4.97	5475	1	1	1	661.288	1320.56	2	1318.71	1.8535	34	43	3	28.33	0.0025	R	VFVEYIHVWK	N			UTE7_tryp_1decimosurnZT.11193.11193.2.dta
1	UTE7_RABIT	Similar to Uncharacterized protein G1U400 OS=Oryctolagus cuniculus GN=LCN9 PE=3 SV=1	1340	18603	148	148	31	31	93.2	4.97	5616	1	1	1	668.813	1335.61	2	1335.66	-0.0497	127	136	3	45.61	2.7e-05	R	EKFVQLCQER	G	Carbamidomethyl (C)	0.0000001000.0	UTE7_tryp_1decimosurnZT.3958.3958.2.dta
1	UTE7_RABIT	Similar to Uncharacterized protein G1U400 OS=Oryctolagus cuniculus GN=LCN9 PE=3 SV=1	1340	18603	148	148	31	31	93.2	4.97	5664	1	1	1	671.455	1340.9	2	1342.73	-1.8387	137	148	2	38.29	0.0003	R	GIVEENILDLTK	V			UTE7_tryp_1decimosurnZT.6369.6369.2.dta
1	UTE7_RABIT	Similar to Uncharacterized protein G1U400 OS=Oryctolagus cuniculus GN=LCN9 PE=3 SV=1	1340	18603	148	148	31	31	93.2	4.97	5676	1	1	1	672.289	1342.56	2	1342.73	-0.1717	137	148	2	68.08	2.7e-07	R	GIVEENILDLTK	V			UTE7_tryp_1decimosurnZT.10576.10576.2.dta
1	UTE7_RABIT	Similar to Uncharacterized protein G1U400 OS=Oryctolagus cuniculus GN=LCN9 PE=3 SV=1	1340	18603	148	148	31	31	93.2	4.97	5677	1	1	1	1343.59	1342.58	1	1342.73	-0.1537	137	148	2	49.26	2e-05	R	GIVEENILDLTK	V			UTE7_tryp_1decimosurnZT.5994.5994.1.dta
1	UTE7_RABIT	Similar to Uncharacterized protein G1U400 OS=Oryctolagus cuniculus GN=LCN9 PE=3 SV=1	1340	18603	148	148	31	31	93.2	4.97	5678	1	1	1	672.299	1342.58	2	1342.73	-0.1507	137	148	2	50.64	1.5e-05	R	GIVEENILDLTK	V			UTE7_tryp_1decimosurnZT.8220.8220.2.dta
1	UTE7_RABIT	Similar to Uncharacterized protein G1U400 OS=Oryctolagus cuniculus GN=LCN9 PE=3 SV=1	1340	18603	148	148	31	31	93.2	4.97	5679	1	1	1	672.334	1342.65	2	1342.73	-0.0805	137	148	2	65.42	5e-07	R	GIVEENILDLTK	V			UTE7_tryp_1decimosurnZT.6922.6922.2.dta
1	UTE7_RABIT	Similar to Uncharacterized protein G1U400 OS=Oryctolagus cuniculus GN=LCN9 PE=3 SV=1	1340	18603	148	148	31	31	93.2	4.97	5680	1	1	1	672.433	1342.85	2	1342.73	0.1165	137	148	2	72.63	9.3e-08	R	GIVEENILDLTK	V			UTE7_tryp_1decimosurnZT.6180.6180.2.dta
1	UTE7_RABIT	Similar to Uncharacterized protein G1U400 OS=Oryctolagus cuniculus GN=LCN9 PE=3 SV=1	1340	18603	148	148	31	31	93.2	4.97	5681	1	1	1	672.463	1342.91	2	1342.73	0.1773	137	148	2	56.22	4.1e-06	R	GIVEENILDLTK	V			UTE7_tryp_1decimosurnZT.8969.8969.2.dta
1	UTE7_RABIT	Similar to Uncharacterized protein G1U400 OS=Oryctolagus cuniculus GN=LCN9 PE=3 SV=1	1340	18603	148	148	31	31	93.2	4.97	5685	1	1	1	672.573	1343.13	2	1342.73	0.3963	137	148	2	52.79	8.9e-06	R	GIVEENILDLTK	V			UTE7_tryp_1decimosurnZT.8036.8036.2.dta
1	UTE7_RABIT	Similar to Uncharacterized protein G1U400 OS=Oryctolagus cuniculus GN=LCN9 PE=3 SV=1	1340	18603	148	148	31	31	93.2	4.97	5686	1	1	1	672.587	1343.16	2	1342.73	0.4255	137	148	2	52.14	1e-05	R	GIVEENILDLTK	V			UTE7_tryp_1decimosurnZT.8589.8589.2.dta
1	UTE7_RABIT	Similar to Uncharacterized protein G1U400 OS=Oryctolagus cuniculus GN=LCN9 PE=3 SV=1	1340	18603	148	148	31	31	93.2	4.97	5687	1	1	1	672.597	1343.18	2	1342.73	0.4445	137	148	2	60.37	1.6e-06	R	GIVEENILDLTK	V			UTE7_tryp_1decimosurnZT.7104.7104.2.dta
1	UTE7_RABIT	Similar to Uncharacterized protein G1U400 OS=Oryctolagus cuniculus GN=LCN9 PE=3 SV=1	1340	18603	148	148	31	31	93.2	4.97	5688	1	1	1	672.607	1343.2	2	1342.73	0.4645	137	148	2	44.63	5.9e-05	R	GIVEENILDLTK	V			UTE7_tryp_1decimosurnZT.9708.9708.2.dta
1	UTE7_RABIT	Similar to Uncharacterized protein G1U400 OS=Oryctolagus cuniculus GN=LCN9 PE=3 SV=1	1340	18603	148	148	31	31	93.2	4.97	5689	1	1	1	672.623	1343.23	2	1342.73	0.4975	137	148	2	61.02	1.3e-06	R	GIVEENILDLTK	V			UTE7_tryp_1decimosurnZT.6552.6552.2.dta
1	UTE7_RABIT	Similar to Uncharacterized protein G1U400 OS=Oryctolagus cuniculus GN=LCN9 PE=3 SV=1	1340	18603	148	148	31	31	93.2	4.97	5690	1	1	1	672.627	1343.24	2	1342.73	0.5053	137	148	2	49.84	1.8e-05	R	GIVEENILDLTK	V			UTE7_tryp_1decimosurnZT.8405.8405.2.dta
1	UTE7_RABIT	Similar to Uncharacterized protein G1U400 OS=Oryctolagus cuniculus GN=LCN9 PE=3 SV=1	1340	18603	148	148	31	31	93.2	4.97	5691	1	1	1	672.634	1343.25	2	1342.73	0.5185	137	148	2	56.13	4.1e-06	R	GIVEENILDLTK	V			UTE7_tryp_1decimosurnZT.9154.9154.2.dta
1	UTE7_RABIT	Similar to Uncharacterized protein G1U400 OS=Oryctolagus cuniculus GN=LCN9 PE=3 SV=1	1340	18603	148	148	31	31	93.2	4.97	5692	1	1	1	672.636	1343.26	2	1342.73	0.5225	137	148	2	47.11	3.3e-05	R	GIVEENILDLTK	V			UTE7_tryp_1decimosurnZT.11289.11289.2.dta
1	UTE7_RABIT	Similar to Uncharacterized protein G1U400 OS=Oryctolagus cuniculus GN=LCN9 PE=3 SV=1	1340	18603	148	148	31	31	93.2	4.97	5693	1	1	1	672.642	1343.27	2	1342.73	0.5345	137	148	2	65.62	4.7e-07	R	GIVEENILDLTK	V			UTE7_tryp_1decimosurnZT.9340.9340.2.dta
1	UTE7_RABIT	Similar to Uncharacterized protein G1U400 OS=Oryctolagus cuniculus GN=LCN9 PE=3 SV=1	1340	18603	148	148	31	31	93.2	4.97	5694	1	1	1	672.644	1343.27	2	1342.73	0.5395	137	148	2	51.3	1.3e-05	R	GIVEENILDLTK	V			UTE7_tryp_1decimosurnZT.9897.9897.2.dta
1	UTE7_RABIT	Similar to Uncharacterized protein G1U400 OS=Oryctolagus cuniculus GN=LCN9 PE=3 SV=1	1340	18603	148	148	31	31	93.2	4.97	5695	1	1	1	672.659	1343.3	2	1342.73	0.5685	137	148	2	60.33	1.6e-06	R	GIVEENILDLTK	V			UTE7_tryp_1decimosurnZT.5552.5552.2.dta
1	UTE7_RABIT	Similar to Uncharacterized protein G1U400 OS=Oryctolagus cuniculus GN=LCN9 PE=3 SV=1	1340	18603	148	148	31	31	93.2	4.97	5696	1	1	1	672.678	1343.34	2	1342.73	0.6065	137	148	2	51.42	1.2e-05	R	GIVEENILDLTK	V			UTE7_tryp_1decimosurnZT.8780.8780.2.dta
1	UTE7_RABIT	Similar to Uncharacterized protein G1U400 OS=Oryctolagus cuniculus GN=LCN9 PE=3 SV=1	1340	18603	148	148	31	31	93.2	4.97	5697	1	1	1	672.68	1343.34	2	1342.73	0.6105	137	148	2	58.53	2.4e-06	R	GIVEENILDLTK	V			UTE7_tryp_1decimosurnZT.7288.7288.2.dta
1	UTE7_RABIT	Similar to Uncharacterized protein G1U400 OS=Oryctolagus cuniculus GN=LCN9 PE=3 SV=1	1340	18603	148	148	31	31	93.2	4.97	5698	1	1	1	672.697	1343.38	2	1342.73	0.6453	137	148	2	56.49	3.8e-06	R	GIVEENILDLTK	V			UTE7_tryp_1decimosurnZT.10770.10770.2.dta
1	UTE7_RABIT	Similar to Uncharacterized protein G1U400 OS=Oryctolagus cuniculus GN=LCN9 PE=3 SV=1	1340	18603	148	148	31	31	93.2	4.97	5699	1	1	1	672.705	1343.4	2	1342.73	0.6613	137	148	2	69.23	2e-07	R	GIVEENILDLTK	V			UTE7_tryp_1decimosurnZT.5992.5992.2.dta
1	UTE7_RABIT	Similar to Uncharacterized protein G1U400 OS=Oryctolagus cuniculus GN=LCN9 PE=3 SV=1	1340	18603	148	148	31	31	93.2	4.97	5703	1	1	1	672.812	1343.61	2	1342.73	0.8753	137	148	2	39.87	0.00018	R	GIVEENILDLTK	V			UTE7_tryp_1decimosurnZT.10954.10954.2.dta
1	UTE7_RABIT	Similar to Uncharacterized protein G1U400 OS=Oryctolagus cuniculus GN=LCN9 PE=3 SV=1	1340	18603	148	148	31	31	93.2	4.97	5704	1	1	1	672.828	1343.64	2	1342.73	0.9075	137	148	2	43.36	7.4e-05	R	GIVEENILDLTK	V			UTE7_tryp_1decimosurnZT.9525.9525.2.dta
1	UTE7_RABIT	Similar to Uncharacterized protein G1U400 OS=Oryctolagus cuniculus GN=LCN9 PE=3 SV=1	1340	18603	148	148	31	31	93.2	4.97	5705	1	1	1	672.883	1343.75	2	1342.73	1.0175	137	148	2	53.03	7.7e-06	R	GIVEENILDLTK	V			UTE7_tryp_1decimosurnZT.10076.10076.2.dta
1	UTE7_RABIT	Similar to Uncharacterized protein G1U400 OS=Oryctolagus cuniculus GN=LCN9 PE=3 SV=1	1340	18603	148	148	31	31	93.2	4.97	5706	1	1	1	673.021	1344.03	2	1342.73	1.2935	137	148	2	40.74	0.00013	R	GIVEENILDLTK	V			UTE7_tryp_1decimosurnZT.6364.6364.2.dta
1	UTE7_RABIT	Similar to Uncharacterized protein G1U400 OS=Oryctolagus cuniculus GN=LCN9 PE=3 SV=1	1340	18603	148	148	31	31	93.2	4.97	5708	1	1	1	673.122	1344.23	2	1342.73	1.4943	137	148	2	52.14	9.5e-06	R	GIVEENILDLTK	V			UTE7_tryp_1decimosurnZT.10268.10268.2.dta
1	UTE7_RABIT	Similar to Uncharacterized protein G1U400 OS=Oryctolagus cuniculus GN=LCN9 PE=3 SV=1	1340	18603	148	148	31	31	93.2	4.97	5709	1	1	1	673.209	1344.4	2	1342.73	1.6695	137	148	2	50.5	1.4e-05	R	GIVEENILDLTK	V			UTE7_tryp_1decimosurnZT.6736.6736.2.dta
1	UTE7_RABIT	Similar to Uncharacterized protein G1U400 OS=Oryctolagus cuniculus GN=LCN9 PE=3 SV=1	1340	18603	148	148	31	31	93.2	4.97	5710	1	1	1	673.231	1344.45	2	1342.73	1.7125	137	148	2	51.37	1.1e-05	R	GIVEENILDLTK	V			UTE7_tryp_1decimosurnZT.7472.7472.2.dta
1	UTE7_RABIT	Similar to Uncharacterized protein G1U400 OS=Oryctolagus cuniculus GN=LCN9 PE=3 SV=1	1340	18603	148	148	31	31	93.2	4.97	5712	1	1	1	673.28	1344.54	2	1342.73	1.8105	137	148	2	55.11	4.9e-06	R	GIVEENILDLTK	V			UTE7_tryp_1decimosurnZT.11516.11516.2.dta
1	UTE7_RABIT	Similar to Uncharacterized protein G1U400 OS=Oryctolagus cuniculus GN=LCN9 PE=3 SV=1	1340	18603	148	148	31	31	93.2	4.97	5762	1	1	1	676.147	1350.28	2	1349.52	0.7594	65	75	0	35.19	0.00042	L	TCDPTEDNHVY	T	Carbamidomethyl (C)	0.01000000000.0	UTE7_tryp_1decimosurnZT.3722.3722.2.dta
1	UTE7_RABIT	Similar to Uncharacterized protein G1U400 OS=Oryctolagus cuniculus GN=LCN9 PE=3 SV=1	1340	18603	148	148	31	31	93.2	4.97	6551	1	1	1	732.306	1462.6	2	1462.6	-0.0066	64	75	1	59.15	1.7e-06	F	LTCDPTEDNHVY	T	Carbamidomethyl (C)	0.001000000000.0	UTE7_tryp_1decimosurnZT.4117.4117.2.dta
1	UTE7_RABIT	Similar to Uncharacterized protein G1U400 OS=Oryctolagus cuniculus GN=LCN9 PE=3 SV=1	1340	18603	148	148	31	31	93.2	4.97	7087	1	1	1	771.086	1540.16	2	1539.75	0.4036	86	98	2	46.45	2.4e-05	F	SILDMVPDDYIIF	H			UTE7_tryp_1decimosurnZT.8240.8240.2.dta
1	UTE7_RABIT	Similar to Uncharacterized protein G1U400 OS=Oryctolagus cuniculus GN=LCN9 PE=3 SV=1	1340	18603	148	148	31	31	93.2	4.97	7091	1	1	1	771.2	1540.39	2	1539.75	0.6326	86	98	2	29.43	0.0012	F	SILDMVPDDYIIF	H			UTE7_tryp_1decimosurnZT.8056.8056.2.dta
1	UTE7_RABIT	Similar to Uncharacterized protein G1U400 OS=Oryctolagus cuniculus GN=LCN9 PE=3 SV=1	1340	18603	148	148	31	31	93.2	4.97	7188	1	1	1	779.019	1556.02	2	1555.75	0.2748	86	98	2	53.91	7.5e-06	F	SILDMVPDDYIIF	H	Oxidation (M)	0.0000200000000.0	UTE7_tryp_1decimosurnZT.7708.7708.2.dta
1	UTE7_RABIT	Similar to Uncharacterized protein G1U400 OS=Oryctolagus cuniculus GN=LCN9 PE=3 SV=1	1340	18603	148	148	31	31	93.2	4.97	7189	1	1	1	779.204	1556.39	2	1555.75	0.6448	86	98	2	48.07	2.9e-05	F	SILDMVPDDYIIF	H	Oxidation (M)	0.0000200000000.0	UTE7_tryp_1decimosurnZT.7528.7528.2.dta
1	UTE7_RABIT	Similar to Uncharacterized protein G1U400 OS=Oryctolagus cuniculus GN=LCN9 PE=3 SV=1	1340	18603	148	148	31	31	93.2	4.97	7558	1	1	1	806.101	1610.19	2	1609.67	0.5158	63	75	2	36.44	0.00023	L	FLTCDPTEDNHVY	T	Carbamidomethyl (C)	0.0001000000000.0	UTE7_tryp_1decimosurnZT.4856.4856.2.dta
1	UTE7_RABIT	Similar to Uncharacterized protein G1U400 OS=Oryctolagus cuniculus GN=LCN9 PE=3 SV=1	1340	18603	148	148	31	31	93.2	4.97	7821	1	1	1	822.452	1642.89	2	1644.72	-1.8272	1	14	1	75.69	2.8e-08	-	HSHSEVSQISGEWY	S			UTE7_tryp_1decimosurnZT.4906.4906.2.dta
1	UTE7_RABIT	Similar to Uncharacterized protein G1U400 OS=Oryctolagus cuniculus GN=LCN9 PE=3 SV=1	1340	18603	148	148	31	31	93.2	4.97	7846	1	1	1	824.113	1646.21	2	1644.72	1.495	1	14	1	52.05	8.4e-06	-	HSHSEVSQISGEWY	S			UTE7_tryp_1decimosurnZT.4852.4852.2.dta
1	UTE7_RABIT	Similar to Uncharacterized protein G1U400 OS=Oryctolagus cuniculus GN=LCN9 PE=3 SV=1	1340	18603	148	148	31	31	93.2	4.97	8351	1	1	1	857.73	1713.44	2	1712.93	0.514	137	151	3	31.01	0.00079	R	GIVEENILDLTKVDR	C			UTE7_tryp_1decimosurnZT.6498.6498.2.dta
1	UTE7_RABIT	Similar to Uncharacterized protein G1U400 OS=Oryctolagus cuniculus GN=LCN9 PE=3 SV=1	1340	18603	148	148	31	31	93.2	4.97	8360	1	1	1	572.246	1713.72	3	1712.93	0.7868	137	151	3	35.82	0.00026	R	GIVEENILDLTKVDR	C			UTE7_tryp_1decimosurnZT.5664.5664.3.dta
1	UTE7_RABIT	Similar to Uncharacterized protein G1U400 OS=Oryctolagus cuniculus GN=LCN9 PE=3 SV=1	1340	18603	148	148	31	31	93.2	4.97	8364	1	1	1	858.063	1714.11	2	1712.93	1.18	137	151	3	62.26	6.8e-07	R	GIVEENILDLTKVDR	C			UTE7_tryp_1decimosurnZT.5650.5650.2.dta
1	UTE7_RABIT	Similar to Uncharacterized protein G1U400 OS=Oryctolagus cuniculus GN=LCN9 PE=3 SV=1	1340	18603	148	148	31	31	93.2	4.97	9695	1	1	1	973.254	1944.49	2	1943.9	0.5925	1	17	2	48.36	1.5e-05	-	HSHSEVSQISGEWYSVL	L			UTE7_tryp_1decimosurnZT.5956.5956.2.dta
1	UTE7_RABIT	Similar to Uncharacterized protein G1U400 OS=Oryctolagus cuniculus GN=LCN9 PE=3 SV=1	1340	18603	148	148	31	31	93.2	4.97	9696	1	1	1	649.206	1944.6	3	1943.9	0.6945	1	17	2	44.78	3.3e-05	-	HSHSEVSQISGEWYSVL	L			UTE7_tryp_1decimosurnZT.5944.5944.3.dta
1	UTE7_RABIT	Similar to Uncharacterized protein G1U400 OS=Oryctolagus cuniculus GN=LCN9 PE=3 SV=1	1340	18603	148	148	31	31	93.2	4.97	10180	1	1	1	675.049	2022.13	3	2020.94	1.1842	101	117	4	21.54	0.0095	L	INHNNGESFQLMELYGR	G			UTE7_tryp_1decimosurnZT.5513.5513.3.dta
1	UTE7_RABIT	Similar to Uncharacterized protein G1U400 OS=Oryctolagus cuniculus GN=LCN9 PE=3 SV=1	1340	18603	148	148	31	31	93.2	4.97	10378	1	1	1	1030.21	2058.41	2	2056.99	1.428	1	18	3	36.82	0.00028	-	HSHSEVSQISGEWYSVLL	A			UTE7_tryp_1decimosurnZT.6501.6501.2.dta
1	UTE7_RABIT	Similar to Uncharacterized protein G1U400 OS=Oryctolagus cuniculus GN=LCN9 PE=3 SV=1	1340	18603	148	148	31	31	93.2	4.97	10381	1	1	1	1030.26	2058.51	2	2057.96	0.5506	99	115	4	51.99	8.5e-06	F	HLINHNNGESFQLMELY	G			UTE7_tryp_1decimosurnZT.5868.5868.2.dta
1	UTE7_RABIT	Similar to Uncharacterized protein G1U400 OS=Oryctolagus cuniculus GN=LCN9 PE=3 SV=1	1340	18603	148	148	31	31	93.2	4.97	10461	1	1	1	1038.17	2074.33	2	2073.96	0.3677	99	115	4	45.3	4.7e-05	F	HLINHNNGESFQLMELY	G	Oxidation (M)	0.00000000000002000.0	UTE7_tryp_1decimosurnZT.5393.5393.2.dta
1	UTE7_RABIT	Similar to Uncharacterized protein G1U400 OS=Oryctolagus cuniculus GN=LCN9 PE=3 SV=1	1340	18603	148	148	31	31	93.2	4.97	10470	1	1	1	692.901	2075.68	3	2073.96	1.7228	99	115	4	23.85	0.0058	F	HLINHNNGESFQLMELY	G	Oxidation (M)	0.00000000000002000.0	UTE7_tryp_1decimosurnZT.5388.5388.3.dta
1	UTE7_RABIT	Similar to Uncharacterized protein G1U400 OS=Oryctolagus cuniculus GN=LCN9 PE=3 SV=1	1340	18603	148	148	31	31	93.2	4.97	10635	1	1	1	1057.77	2113.53	2	2112.88	0.6486	59	75	3	61.25	7.9e-07	K	CTELFLTCDPTEDNHVY	T	2 Carbamidomethyl (C)	0.10000001000000000.0	UTE7_tryp_1decimosurnZT.5756.5756.2.dta
1	UTE7_RABIT	Similar to Uncharacterized protein G1U400 OS=Oryctolagus cuniculus GN=LCN9 PE=3 SV=1	1340	18603	148	148	31	31	93.2	4.97	10636	1	1	1	705.692	2114.06	3	2112.88	1.1788	59	75	3	25.24	0.003	K	CTELFLTCDPTEDNHVY	T	2 Carbamidomethyl (C)	0.10000001000000000.0	UTE7_tryp_1decimosurnZT.5765.5765.3.dta
1	UTE7_RABIT	Similar to Uncharacterized protein G1U400 OS=Oryctolagus cuniculus GN=LCN9 PE=3 SV=1	1340	18603	148	148	31	31	93.2	4.97	11310	1	1	1	757.476	2269.4	3	2271.09	-1.6808	99	117	5	20.21	0.01	F	HLINHNNGESFQLMELYGR	G			UTE7_tryp_1decimosurnZT.6840.6840.3.dta
1	UTE7_RABIT	Similar to Uncharacterized protein G1U400 OS=Oryctolagus cuniculus GN=LCN9 PE=3 SV=1	1340	18603	148	148	31	31	93.2	4.97	11312	1	1	1	757.797	2270.37	3	2271.09	-0.7178	99	117	5	54.97	4e-06	F	HLINHNNGESFQLMELYGR	G			UTE7_tryp_1decimosurnZT.7049.7049.3.dta
1	UTE7_RABIT	Similar to Uncharacterized protein G1U400 OS=Oryctolagus cuniculus GN=LCN9 PE=3 SV=1	1340	18603	148	148	31	31	93.2	4.97	11320	1	1	1	758.247	2271.72	3	2271.09	0.6352	99	117	5	31.49	0.0011	F	HLINHNNGESFQLMELYGR	G			UTE7_tryp_1decimosurnZT.7968.7968.3.dta
1	UTE7_RABIT	Similar to Uncharacterized protein G1U400 OS=Oryctolagus cuniculus GN=LCN9 PE=3 SV=1	1340	18603	148	148	31	31	93.2	4.97	11325	1	1	1	758.445	2272.31	3	2271.09	1.2283	99	117	5	39.46	0.00019	F	HLINHNNGESFQLMELYGR	G			UTE7_tryp_1decimosurnZT.9080.9080.3.dta
1	UTE7_RABIT	Similar to Uncharacterized protein G1U400 OS=Oryctolagus cuniculus GN=LCN9 PE=3 SV=1	1340	18603	148	148	31	31	93.2	4.97	11326	1	1	1	1137.16	2272.32	2	2271.09	1.23	99	117	5	69.68	1.8e-07	F	HLINHNNGESFQLMELYGR	G			UTE7_tryp_1decimosurnZT.5308.5308.2.dta
1	UTE7_RABIT	Similar to Uncharacterized protein G1U400 OS=Oryctolagus cuniculus GN=LCN9 PE=3 SV=1	1340	18603	148	148	31	31	93.2	4.97	11327	1	1	1	758.464	2272.37	3	2271.09	1.2841	99	117	5	32.17	0.001	F	HLINHNNGESFQLMELYGR	G			UTE7_tryp_1decimosurnZT.7420.7420.3.dta
1	UTE7_RABIT	Similar to Uncharacterized protein G1U400 OS=Oryctolagus cuniculus GN=LCN9 PE=3 SV=1	1340	18603	148	148	31	31	93.2	4.97	11333	1	1	1	758.535	2272.58	3	2271.09	1.4992	99	117	5	27.28	0.0031	F	HLINHNNGESFQLMELYGR	G			UTE7_tryp_1decimosurnZT.6432.6432.3.dta
1	UTE7_RABIT	Similar to Uncharacterized protein G1U400 OS=Oryctolagus cuniculus GN=LCN9 PE=3 SV=1	1340	18603	148	148	31	31	93.2	4.97	11334	1	1	1	758.548	2272.62	3	2271.09	1.5352	99	117	5	42.9	8.5e-05	F	HLINHNNGESFQLMELYGR	G			UTE7_tryp_1decimosurnZT.5404.5404.3.dta
1	UTE7_RABIT	Similar to Uncharacterized protein G1U400 OS=Oryctolagus cuniculus GN=LCN9 PE=3 SV=1	1340	18603	148	148	31	31	93.2	4.97	11335	1	1	1	1137.37	2272.72	2	2271.09	1.63	99	117	5	29.74	0.0018	F	HLINHNNGESFQLMELYGR	G			UTE7_tryp_1decimosurnZT.5496.5496.2.dta
1	UTE7_RABIT	Similar to Uncharacterized protein G1U400 OS=Oryctolagus cuniculus GN=LCN9 PE=3 SV=1	1340	18603	148	148	31	31	93.2	4.97	11406	1	1	1	763.186	2286.53	3	2287.08	-0.5457	99	117	5	26.31	0.0039	F	HLINHNNGESFQLMELYGR	G	Oxidation (M)	0.0000000000000200000.0	UTE7_tryp_1decimosurnZT.7329.7329.3.dta
1	UTE7_RABIT	Similar to Uncharacterized protein G1U400 OS=Oryctolagus cuniculus GN=LCN9 PE=3 SV=1	1340	18603	148	148	31	31	93.2	4.97	11414	1	1	1	763.681	2288.02	3	2287.08	0.9402	99	117	5	24.82	0.0061	F	HLINHNNGESFQLMELYGR	G	Oxidation (M)	0.0000000000000200000.0	UTE7_tryp_1decimosurnZT.6088.6088.3.dta
1	UTE7_RABIT	Similar to Uncharacterized protein G1U400 OS=Oryctolagus cuniculus GN=LCN9 PE=3 SV=1	1340	18603	148	148	31	31	93.2	4.97	11415	1	1	1	763.721	2288.14	3	2287.08	1.0602	99	117	5	26.59	0.0046	F	HLINHNNGESFQLMELYGR	G	Oxidation (M)	0.0000000000000200000.0	UTE7_tryp_1decimosurnZT.5820.5820.3.dta
1	UTE7_RABIT	Similar to Uncharacterized protein G1U400 OS=Oryctolagus cuniculus GN=LCN9 PE=3 SV=1	1340	18603	148	148	31	31	93.2	4.97	11416	1	1	1	763.725	2288.15	3	2287.08	1.0713	99	117	5	36.87	0.00043	F	HLINHNNGESFQLMELYGR	G	Oxidation (M)	0.0000000000000200000.0	UTE7_tryp_1decimosurnZT.8250.8250.3.dta
1	UTE7_RABIT	Similar to Uncharacterized protein G1U400 OS=Oryctolagus cuniculus GN=LCN9 PE=3 SV=1	1340	18603	148	148	31	31	93.2	4.97	11418	1	1	1	763.817	2288.43	3	2287.08	1.3494	99	117	5	21.04	0.015	F	HLINHNNGESFQLMELYGR	G	Oxidation (M)	0.0000000000000200000.0	UTE7_tryp_1decimosurnZT.7513.7513.3.dta
1	UTE7_RABIT	Similar to Uncharacterized protein G1U400 OS=Oryctolagus cuniculus GN=LCN9 PE=3 SV=1	1340	18603	148	148	31	31	93.2	4.97	11419	1	1	1	763.834	2288.48	3	2287.08	1.3986	99	117	5	20.71	0.016	F	HLINHNNGESFQLMELYGR	G	Oxidation (M)	0.0000000000000200000.0	UTE7_tryp_1decimosurnZT.7878.7878.3.dta
1	UTE7_RABIT	Similar to Uncharacterized protein G1U400 OS=Oryctolagus cuniculus GN=LCN9 PE=3 SV=1	1340	18603	148	148	31	31	93.2	4.97	11422	1	1	1	1145.29	2288.57	2	2287.08	1.4891	99	117	5	57.29	3.5e-06	F	HLINHNNGESFQLMELYGR	G	Oxidation (M)	0.0000000000000200000.0	UTE7_tryp_1decimosurnZT.4934.4934.2.dta
1	UTE7_RABIT	Similar to Uncharacterized protein G1U400 OS=Oryctolagus cuniculus GN=LCN9 PE=3 SV=1	1340	18603	148	148	31	31	93.2	4.97	12222	1	1	1	838.242	2511.71	3	2511.03	0.6772	65	85	2	26.84	0.0023	L	TCDPTEDNHVYTVEYDGHNVF	S	Carbamidomethyl (C)	0.010000000000000000000.0	UTE7_tryp_1decimosurnZT.5464.5464.3.dta
1	UTE7_RABIT	Similar to Uncharacterized protein G1U400 OS=Oryctolagus cuniculus GN=LCN9 PE=3 SV=1	1340	18603	148	148	31	31	93.2	4.97	12387	1	1	1	858.063	2571.17	3	2569.35	1.8126	130	151	5	40.78	0.00011	F	VQLCQERGIVEENILDLTKVDR	C			UTE7_tryp_1decimosurnZT.5650.5650.3.dta
1	UTE7_RABIT	Similar to Uncharacterized protein G1U400 OS=Oryctolagus cuniculus GN=LCN9 PE=3 SV=1	1340	18603	148	148	31	31	93.2	4.97	12476	1	1	1	1304.31	2606.61	2	2605.1	1.5126	59	79	4	37.75	0.00032	K	CTELFLTCDPTEDNHVYTVEY	D	2 Carbamidomethyl (C)	0.100000010000000000000.0	UTE7_tryp_1decimosurnZT.6194.6194.2.dta
1	UTE7_RABIT	Similar to Uncharacterized protein G1U400 OS=Oryctolagus cuniculus GN=LCN9 PE=3 SV=1	1340	18603	148	148	31	31	93.2	4.97	12516	1	1	1	1313	2623.98	2	2623.24	0.7359	1	23	4	60.16	2.1e-06	-	HSHSEVSQISGEWYSVLLASDHR	E			UTE7_tryp_1decimosurnZT.5993.5993.2.dta
1	UTE7_RABIT	Similar to Uncharacterized protein G1U400 OS=Oryctolagus cuniculus GN=LCN9 PE=3 SV=1	1340	18603	148	148	31	31	93.2	4.97	12517	1	1	1	875.692	2624.05	3	2623.24	0.8112	1	23	4	21.02	0.017	-	HSHSEVSQISGEWYSVLLASDHR	E			UTE7_tryp_1decimosurnZT.8041.8041.3.dta
1	UTE7_RABIT	Similar to Uncharacterized protein G1U400 OS=Oryctolagus cuniculus GN=LCN9 PE=3 SV=1	1340	18603	148	148	31	31	93.2	4.97	12519	1	1	1	875.713	2624.12	3	2623.24	0.8772	1	23	4	36.66	0.00045	-	HSHSEVSQISGEWYSVLLASDHR	E			UTE7_tryp_1decimosurnZT.6237.6237.3.dta
1	UTE7_RABIT	Similar to Uncharacterized protein G1U400 OS=Oryctolagus cuniculus GN=LCN9 PE=3 SV=1	1340	18603	148	148	31	31	93.2	4.97	12521	1	1	1	875.735	2624.18	3	2623.24	0.9402	1	23	4	54.3	7.4e-06	-	HSHSEVSQISGEWYSVLLASDHR	E			UTE7_tryp_1decimosurnZT.6437.6437.3.dta
1	UTE7_RABIT	Similar to Uncharacterized protein G1U400 OS=Oryctolagus cuniculus GN=LCN9 PE=3 SV=1	1340	18603	148	148	31	31	93.2	4.97	12522	1	1	1	875.745	2624.21	3	2623.24	0.9732	1	23	4	25.44	0.0054	-	HSHSEVSQISGEWYSVLLASDHR	E			UTE7_tryp_1decimosurnZT.8709.8709.3.dta
1	UTE7_RABIT	Similar to Uncharacterized protein G1U400 OS=Oryctolagus cuniculus GN=LCN9 PE=3 SV=1	1340	18603	148	148	31	31	93.2	4.97	12527	1	1	1	875.891	2624.65	3	2623.24	1.4112	1	23	4	26.31	0.0035	-	HSHSEVSQISGEWYSVLLASDHR	E			UTE7_tryp_1decimosurnZT.8894.8894.3.dta
1	UTE7_RABIT	Similar to Uncharacterized protein G1U400 OS=Oryctolagus cuniculus GN=LCN9 PE=3 SV=1	1340	18603	148	148	31	31	93.2	4.97	12530	1	1	1	875.952	2624.83	3	2623.24	1.5912	1	23	4	24.29	0.0056	-	HSHSEVSQISGEWYSVLLASDHR	E			UTE7_tryp_1decimosurnZT.6622.6622.3.dta
1	UTE7_RABIT	Similar to Uncharacterized protein G1U400 OS=Oryctolagus cuniculus GN=LCN9 PE=3 SV=1	1340	18603	148	148	31	31	93.2	4.97	12531	1	1	1	876.013	2625.02	3	2623.24	1.7751	1	23	4	60.17	1.4e-06	-	HSHSEVSQISGEWYSVLLASDHR	E			UTE7_tryp_1decimosurnZT.6048.6048.3.dta
1	UTE7_RABIT	Similar to Uncharacterized protein G1U400 OS=Oryctolagus cuniculus GN=LCN9 PE=3 SV=1	1340	18603	148	148	31	31	93.2	4.97	12864	1	1	1	924.901	2771.68	3	2771.18	0.4996	63	85	4	35.33	0.0004	L	FLTCDPTEDNHVYTVEYDGHNVF	S	Carbamidomethyl (C)	0.00010000000000000000000.0	UTE7_tryp_1decimosurnZT.5880.5880.3.dta
1	UTE7_RABIT	Similar to Uncharacterized protein G1U400 OS=Oryctolagus cuniculus GN=LCN9 PE=3 SV=1	1340	18603	148	148	31	31	93.2	4.97	13683	1	1	1	1092.81	3275.42	3	3274.39	1.0342	59	85	5	38.66	0.00014	K	CTELFLTCDPTEDNHVYTVEYDGHNVF	S	2 Carbamidomethyl (C)	0.100000010000000000000000000.0	UTE7_tryp_1decimosurnZT.6230.6230.3.dta	emPAI	542.34
2	K2C1_HUMAN	Keratin, type II cytoskeletal 1 (Cytokeratin 1) (K1) (CK 1) (67 kDa cytokeratin) (Hair alpha protein) - Homo sapiens (Human).	1204	65847	28	28	26	26	51	8.16	3032	1	1	1	874.498	873.491	1	873.492	-0.0013	65	73	2	30.78	0.00084	R	SLVNLGGSK	S			UTE7_tryp_1decimosurnZT.4141.4141.1.dta
2	K2C1_HUMAN	Keratin, type II cytoskeletal 1 (Cytokeratin 1) (K1) (CK 1) (67 kDa cytokeratin) (Hair alpha protein) - Homo sapiens (Human).	1204	65847	28	28	26	26	51	8.16	3554	1	1	1	500.531	999.048	2	998.438	0.6098	289	297	1	32.79	0.00068	K	DVDGAYMTK	V			UTE7_tryp_1decimosurnZT.3670.3670.2.dta
2	K2C1_HUMAN	Keratin, type II cytoskeletal 1 (Cytokeratin 1) (K1) (CK 1) (67 kDa cytokeratin) (Hair alpha protein) - Homo sapiens (Human).	1204	65847	28	28	26	26	51	8.16	3703	1	1	1	517.246	1032.48	2	1032.51	-0.0309	483	491	2	30.62	0.00087	R	TLLEGEESR	M			UTE7_tryp_1decimosurnZT.3759.3759.2.dta
2	K2C1_HUMAN	Keratin, type II cytoskeletal 1 (Cytokeratin 1) (K1) (CK 1) (67 kDa cytokeratin) (Hair alpha protein) - Homo sapiens (Human).	1204	65847	28	28	26	26	51	8.16	3982	1	1	1	546.616	1091.22	2	1091.5	-0.2779	602	615	0	57.54	1.8e-06	R	GSGGGSSGGSIGGR	G			UTE7_tryp_1decimosurnZT.2202.2202.2.dta
2	K2C1_HUMAN	Keratin, type II cytoskeletal 1 (Cytokeratin 1) (K1) (CK 1) (67 kDa cytokeratin) (Hair alpha protein) - Homo sapiens (Human).	1204	65847	28	28	26	26	51	8.16	4197	1	1	1	563.419	1124.82	2	1124.53	0.2877	366	375	2	53.59	4.4e-06	K	AEAESLYQSK	Y			UTE7_tryp_1decimosurnZT.3594.3594.2.dta
2	K2C1_HUMAN	Keratin, type II cytoskeletal 1 (Cytokeratin 1) (K1) (CK 1) (67 kDa cytokeratin) (Hair alpha protein) - Homo sapiens (Human).	1204	65847	28	28	26	26	51	8.16	4294	1	1	1	570.635	1139.25	2	1140.51	-1.2575	463	471	2	26.08	0.0031	R	DYQELMNTK	L			UTE7_tryp_1decimosurnZT.4522.4522.2.dta
2	K2C1_HUMAN	Keratin, type II cytoskeletal 1 (Cytokeratin 1) (K1) (CK 1) (67 kDa cytokeratin) (Hair alpha protein) - Homo sapiens (Human).	1204	65847	28	28	26	26	51	8.16	4451	1	1	1	579.979	1157.94	2	1156.51	1.4356	463	471	2	20.42	0.011	R	DYQELMNTK	L	Oxidation (M)	0.000002000.0	UTE7_tryp_1decimosurnZT.4534.4534.2.dta
2	K2C1_HUMAN	Keratin, type II cytoskeletal 1 (Cytokeratin 1) (K1) (CK 1) (67 kDa cytokeratin) (Hair alpha protein) - Homo sapiens (Human).	1204	65847	28	28	26	26	51	8.16	4595	1	1	1	593.083	1184.15	2	1183.61	0.5422	165	174	0	42.46	6e-05	L	NVEIDPEIQK	V			UTE7_tryp_1decimosurnZT.4312.4312.2.dta
2	K2C1_HUMAN	Keratin, type II cytoskeletal 1 (Cytokeratin 1) (K1) (CK 1) (67 kDa cytokeratin) (Hair alpha protein) - Homo sapiens (Human).	1204	65847	28	28	26	26	51	8.16	4684	1	1	1	601.344	1200.67	2	1200.68	-0.0098	407	416	3	25.51	0.0034	R	LRSEIDNVKK	Q			UTE7_tryp_1decimosurnZT.2832.2832.2.dta
2	K2C1_HUMAN	Keratin, type II cytoskeletal 1 (Cytokeratin 1) (K1) (CK 1) (67 kDa cytokeratin) (Hair alpha protein) - Homo sapiens (Human).	1204	65847	28	28	26	26	51	8.16	5150	1	1	1	639.651	1277.29	2	1276.7	0.5852	472	482	4	44.57	4e-05	K	LALDLEIATYR	T			UTE7_tryp_1decimosurnZT.6037.6037.2.dta
2	K2C1_HUMAN	Keratin, type II cytoskeletal 1 (Cytokeratin 1) (K1) (CK 1) (67 kDa cytokeratin) (Hair alpha protein) - Homo sapiens (Human).	1204	65847	28	28	26	26	51	8.16	5213	1	1	1	645.008	1288	2	1288.66	-0.6604	212	222	2	35.41	0.00037	W	ELLQQVDTSTR	T			UTE7_tryp_1decimosurnZT.4314.4314.2.dta
2	K2C1_HUMAN	Keratin, type II cytoskeletal 1 (Cytokeratin 1) (K1) (CK 1) (67 kDa cytokeratin) (Hair alpha protein) - Homo sapiens (Human).	1204	65847	28	28	26	26	51	8.16	5282	1	1	1	651.744	1301.47	2	1299.52	1.9505	257	266	1	32.63	0.00055	K	NMQDMVEDYR	N			UTE7_tryp_1decimosurnZT.4929.4929.2.dta
2	K2C1_HUMAN	Keratin, type II cytoskeletal 1 (Cytokeratin 1) (K1) (CK 1) (67 kDa cytokeratin) (Hair alpha protein) - Homo sapiens (Human).	1204	65847	28	28	26	26	51	8.16	5326	1	1	0	655.326	1308.64	2	1307.65	0.9909	267	276	3	32.84	0.00081	R	NKYEDEINKR	T			UTE7_tryp_1decimosurnZT.3287.3287.2.dta
2	K2C1_HUMAN	Keratin, type II cytoskeletal 1 (Cytokeratin 1) (K1) (CK 1) (67 kDa cytokeratin) (Hair alpha protein) - Homo sapiens (Human).	1204	65847	28	28	26	26	51	8.16	5669	1	1	1	448.132	1341.37	3	1339.66	1.7117	364	375	3	27.23	0.0038	K	SKAEAESLYQSK	Y			UTE7_tryp_1decimosurnZT.3322.3322.3.dta
2	K2C1_HUMAN	Keratin, type II cytoskeletal 1 (Cytokeratin 1) (K1) (CK 1) (67 kDa cytokeratin) (Hair alpha protein) - Homo sapiens (Human).	1204	65847	28	28	26	26	51	8.16	6108	1	1	1	465.448	1393.32	3	1392.72	0.5967	277	288	2	20.34	0.0092	R	TNAENEFVTIKK	D			UTE7_tryp_1decimosurnZT.4124.4124.3.dta
2	K2C1_HUMAN	Keratin, type II cytoskeletal 1 (Cytokeratin 1) (K1) (CK 1) (67 kDa cytokeratin) (Hair alpha protein) - Homo sapiens (Human).	1204	65847	28	28	26	26	51	8.16	6628	1	1	1	738.687	1475.36	2	1474.78	0.5807	199	210	3	84.01	4.4e-09	R	FLEQQNQVLQTK	W			UTE7_tryp_1decimosurnZT.4384.4384.2.dta
2	K2C1_HUMAN	Keratin, type II cytoskeletal 1 (Cytokeratin 1) (K1) (CK 1) (67 kDa cytokeratin) (Hair alpha protein) - Homo sapiens (Human).	1204	65847	28	28	26	26	51	8.16	7772	1	1	1	547.177	1638.51	3	1637.85	0.656	185	198	4	51.96	9.6e-06	K	SLNNQFASFIDKVR	F			UTE7_tryp_1decimosurnZT.6030.6030.3.dta
2	K2C1_HUMAN	Keratin, type II cytoskeletal 1 (Cytokeratin 1) (K1) (CK 1) (67 kDa cytokeratin) (Hair alpha protein) - Homo sapiens (Human).	1204	65847	28	28	26	26	51	8.16	8147	1	1	1	844.728	1687.44	2	1686.96	0.4788	65	81	3	79.63	1.3e-08	R	SLVNLGGSKSISISVAR	G			UTE7_tryp_1decimosurnZT.5144.5144.2.dta
2	K2C1_HUMAN	Keratin, type II cytoskeletal 1 (Cytokeratin 1) (K1) (CK 1) (67 kDa cytokeratin) (Hair alpha protein) - Homo sapiens (Human).	1204	65847	28	28	26	26	51	8.16	8388	1	1	1	859.177	1716.34	2	1715.84	0.496	417	431	1	69.97	1e-07	K	QISNLQQSISDAEQR	G			UTE7_tryp_1decimosurnZT.4942.4942.2.dta
2	K2C1_HUMAN	Keratin, type II cytoskeletal 1 (Cytokeratin 1) (K1) (CK 1) (67 kDa cytokeratin) (Hair alpha protein) - Homo sapiens (Human).	1204	65847	28	28	26	26	51	8.16	8655	1	1	1	584.874	1751.6	3	1750.82	0.7801	602	623	1	65.73	3.5e-07	R	GSGGGSSGGSIGGRGSSSGGVK	S			UTE7_tryp_1decimosurnZT.2562.2562.3.dta
2	K2C1_HUMAN	Keratin, type II cytoskeletal 1 (Cytokeratin 1) (K1) (CK 1) (67 kDa cytokeratin) (Hair alpha protein) - Homo sapiens (Human).	1204	65847	28	28	26	26	51	8.16	8744	1	1	1	883.62	1765.23	2	1764.73	0.4984	45	64	3	91.91	1e-09	R	FSSCGGGGGSFGAGGGFGSR	S	Carbamidomethyl (C)	0.00010000000000000000.0	UTE7_tryp_1decimosurnZT.4601.4601.2.dta
2	K2C1_HUMAN	Keratin, type II cytoskeletal 1 (Cytokeratin 1) (K1) (CK 1) (67 kDa cytokeratin) (Hair alpha protein) - Homo sapiens (Human).	1204	65847	28	28	26	26	51	8.16	9977	1	1	1	665.54	1993.6	3	1992.97	0.6294	223	238	5	68.05	1.7e-07	R	THNLEPYFESFINNLR	R			UTE7_tryp_1decimosurnZT.6868.6868.3.dta
2	K2C1_HUMAN	Keratin, type II cytoskeletal 1 (Cytokeratin 1) (K1) (CK 1) (67 kDa cytokeratin) (Hair alpha protein) - Homo sapiens (Human).	1204	65847	28	28	26	26	51	8.16	10273	1	1	1	680.798	2039.37	3	2041.08	-1.7067	437	454	6	38.87	0.00016	L	KDAKNKLNDLEDALQQAK	E			UTE7_tryp_1decimosurnZT.5206.5206.3.dta
2	K2C1_HUMAN	Keratin, type II cytoskeletal 1 (Cytokeratin 1) (K1) (CK 1) (67 kDa cytokeratin) (Hair alpha protein) - Homo sapiens (Human).	1204	65847	28	28	26	26	51	8.16	10493	1	1	1	694.225	2079.65	3	2078.91	0.7463	588	615	1	20.96	0.008	R	GGSGGGGGGSSGGRGSGGGSSGGSIGGR	G			UTE7_tryp_1decimosurnZT.2344.2344.3.dta
2	K2C1_HUMAN	Keratin, type II cytoskeletal 1 (Cytokeratin 1) (K1) (CK 1) (67 kDa cytokeratin) (Hair alpha protein) - Homo sapiens (Human).	1204	65847	28	28	26	26	51	8.16	11782	1	1	1	1192.56	2383.11	2	2382.94	0.1648	518	548	3	112.06	7.2e-12	R	GGGGGGYGSGGSSYGSGGGSYGSGGGGGGGR	G			UTE7_tryp_1decimosurnZT.3578.3578.2.dta
2	K2C1_HUMAN	Keratin, type II cytoskeletal 1 (Cytokeratin 1) (K1) (CK 1) (67 kDa cytokeratin) (Hair alpha protein) - Homo sapiens (Human).	1204	65847	28	28	26	26	51	8.16	12182	1	1	1	834.221	2499.64	3	2500.24	-0.6048	364	385	6	63.1	8.6e-07	K	SKAEAESLYQSKYEELQITAGR	H			UTE7_tryp_1decimosurnZT.4957.4957.3.dta
2	K2C1_HUMAN	Keratin, type II cytoskeletal 1 (Cytokeratin 1) (K1) (CK 1) (67 kDa cytokeratin) (Hair alpha protein) - Homo sapiens (Human).	1204	65847	28	28	26	26	51	8.16	12364	1	1	1	855.67	2563.99	3	2564.16	-0.1708	492	517	0	44.24	4.9e-05	R	MSGECAPNVSVSVSTSHTTISGGGSR	G	Carbamidomethyl (C)	0.00001000000000000000000000.0	UTE7_tryp_1decimosurnZT.4345.4345.3.dta
2	K2C1_HUMAN	Keratin, type II cytoskeletal 1 (Cytokeratin 1) (K1) (CK 1) (67 kDa cytokeratin) (Hair alpha protein) - Homo sapiens (Human).	1204	65847	28	28	26	26	51	8.16	12412	1	1	1	861.462	2581.37	3	2580.15	1.2112	492	517	0	39.66	0.00017	R	MSGECAPNVSVSVSTSHTTISGGGSR	G	Carbamidomethyl (C); Oxidation (M)	0.20001000000000000000000000.0	UTE7_tryp_1decimosurnZT.4217.4217.3.dta	emPAI	1.83
3	K1C9_HUMAN	Keratin, type I cytoskeletal 9 (Cytokeratin 9) (K9) (CK 9) - Homo sapiens (Human).	1066	61950	25	25	19	19	39.9	5.14	2834	1	1	0	809.302	808.295	1	808.433	-0.1383	163	169	3	25.01	0.0035	R	LASYLDK	V			UTE7_tryp_1decimosurnZT.3811.3811.1.dta
3	K1C9_HUMAN	Keratin, type I cytoskeletal 9 (Cytokeratin 9) (K9) (CK 9) - Homo sapiens (Human).	1066	61950	25	25	19	19	39.9	5.14	2841	1	1	0	406.047	810.08	2	808.433	1.6466	163	169	3	21.11	0.0093	R	LASYLDK	V			UTE7_tryp_1decimosurnZT.3792.3792.2.dta
3	K1C9_HUMAN	Keratin, type I cytoskeletal 9 (Cytokeratin 9) (K9) (CK 9) - Homo sapiens (Human).	1066	61950	25	25	19	19	39.9	5.14	3121	1	1	1	449.331	896.648	2	896.406	0.2414	233	239	2	27.32	0.0019	R	MTLDDFR	I			UTE7_tryp_1decimosurnZT.5040.5040.2.dta
3	K1C9_HUMAN	Keratin, type I cytoskeletal 9 (Cytokeratin 9) (K9) (CK 9) - Homo sapiens (Human).	1066	61950	25	25	19	19	39.9	5.14	3215	1	1	1	457.571	913.128	2	912.401	0.7265	233	239	2	44.54	4e-05	R	MTLDDFR	I	Oxidation (M)	0.2000000.0	UTE7_tryp_1decimosurnZT.4284.4284.2.dta
3	K1C9_HUMAN	Keratin, type I cytoskeletal 9 (Cytokeratin 9) (K9) (CK 9) - Homo sapiens (Human).	1066	61950	25	25	19	19	39.9	5.14	3831	1	1	1	532.326	1062.64	2	1064.49	-1.8552	154	162	1	42.85	6.7e-05	K	STMQELNSR	L			UTE7_tryp_1decimosurnZT.3460.3460.2.dta
3	K1C9_HUMAN	Keratin, type I cytoskeletal 9 (Cytokeratin 9) (K9) (CK 9) - Homo sapiens (Human).	1066	61950	25	25	19	19	39.9	5.14	3860	1	1	1	534.201	1066.39	2	1064.49	1.8948	154	162	1	51.21	8.3e-06	K	STMQELNSR	L			UTE7_tryp_1decimosurnZT.3418.3418.2.dta
3	K1C9_HUMAN	Keratin, type I cytoskeletal 9 (Cytokeratin 9) (K9) (CK 9) - Homo sapiens (Human).	1066	61950	25	25	19	19	39.9	5.14	3934	1	1	1	541.257	1080.5	2	1080.49	0.0127	154	162	1	44.19	5.5e-05	K	STMQELNSR	L	Oxidation (M)	0.002000000.0	UTE7_tryp_1decimosurnZT.2698.2698.2.dta
3	K1C9_HUMAN	Keratin, type I cytoskeletal 9 (Cytokeratin 9) (K9) (CK 9) - Homo sapiens (Human).	1066	61950	25	25	19	19	39.9	5.14	4174	1	1	1	561.715	1121.41	2	1120.58	0.8384	327	335	2	50.84	1.1e-05	R	QEYEQLIAK	N			UTE7_tryp_1decimosurnZT.4366.4366.2.dta
3	K1C9_HUMAN	Keratin, type I cytoskeletal 9 (Cytokeratin 9) (K9) (CK 9) - Homo sapiens (Human).	1066	61950	25	25	19	19	39.9	5.14	4622	1	1	1	595.863	1189.71	2	1189.6	0.1106	261	270	2	27.72	0.0022	R	QVLDNLTMEK	S			UTE7_tryp_1decimosurnZT.4692.4692.2.dta
3	K1C9_HUMAN	Keratin, type I cytoskeletal 9 (Cytokeratin 9) (K9) (CK 9) - Homo sapiens (Human).	1066	61950	25	25	19	19	39.9	5.14	4721	1	1	1	604.559	1207.1	2	1205.6	1.5067	261	270	2	48.09	1.7e-05	R	QVLDNLTMEK	S	Oxidation (M)	0.0000000200.0	UTE7_tryp_1decimosurnZT.4301.4301.2.dta
3	K1C9_HUMAN	Keratin, type I cytoskeletal 9 (Cytokeratin 9) (K9) (CK 9) - Homo sapiens (Human).	1066	61950	25	25	19	19	39.9	5.14	5393	1	1	1	658.815	1315.62	2	1314.68	0.9379	212	223	1	75.78	2.6e-08	K	DQIVDLTVGNNK	T			UTE7_tryp_1decimosurnZT.4782.4782.2.dta
3	K1C9_HUMAN	Keratin, type I cytoskeletal 9 (Cytokeratin 9) (K9) (CK 9) - Homo sapiens (Human).	1066	61950	25	25	19	19	39.9	5.14	5497	1	1	1	662.631	1323.25	2	1322.67	0.5816	240	249	3	20.63	0.0099	R	IKFEMEQNLR	Q	Oxidation (M)	0.0000200000.0	UTE7_tryp_1decimosurnZT.3942.3942.2.dta
3	K1C9_HUMAN	Keratin, type I cytoskeletal 9 (Cytokeratin 9) (K9) (CK 9) - Homo sapiens (Human).	1066	61950	25	25	19	19	39.9	5.14	5757	1	1	1	675.968	1349.92	2	1349.68	0.2408	472	486	3	25.38	0.0041	K	IGLGGRGGSGGSYGR	G			UTE7_tryp_1decimosurnZT.3475.3475.2.dta
3	K1C9_HUMAN	Keratin, type I cytoskeletal 9 (Cytokeratin 9) (K9) (CK 9) - Homo sapiens (Human).	1066	61950	25	25	19	19	39.9	5.14	7369	1	1	1	793.183	1584.35	2	1585.76	-1.4075	170	183	2	27.51	0.0021	K	VQALEEANNDLENK	I			UTE7_tryp_1decimosurnZT.5728.5728.2.dta
3	K1C9_HUMAN	Keratin, type I cytoskeletal 9 (Cytokeratin 9) (K9) (CK 9) - Homo sapiens (Human).	1066	61950	25	25	19	19	39.9	5.14	7384	1	1	1	794.18	1586.35	2	1585.76	0.5875	170	183	2	86.41	2.3e-09	K	VQALEEANNDLENK	I			UTE7_tryp_1decimosurnZT.4346.4346.2.dta
3	K1C9_HUMAN	Keratin, type I cytoskeletal 9 (Cytokeratin 9) (K9) (CK 9) - Homo sapiens (Human).	1066	61950	25	25	19	19	39.9	5.14	8921	1	1	1	896.573	1791.13	2	1790.72	0.4114	490	512	2	34.03	0.00053	R	GGSGGSYGGGGSGGGYGGGSGSR	G			UTE7_tryp_1decimosurnZT.3054.3054.2.dta
3	K1C9_HUMAN	Keratin, type I cytoskeletal 9 (Cytokeratin 9) (K9) (CK 9) - Homo sapiens (Human).	1066	61950	25	25	19	19	39.9	5.14	9162	1	1	1	919.613	1837.21	2	1836.96	0.2537	374	389	3	81.92	6.4e-09	R	HGVQELEIELQSQLSK	K			UTE7_tryp_1decimosurnZT.5909.5909.2.dta
3	K1C9_HUMAN	Keratin, type I cytoskeletal 9 (Cytokeratin 9) (K9) (CK 9) - Homo sapiens (Human).	1066	61950	25	25	19	19	39.9	5.14	9240	1	1	1	926.6	1851.18	2	1850.92	0.2652	321	335	4	44.79	3.3e-05	K	TLNDMRQEYEQLIAK	N			UTE7_tryp_1decimosurnZT.5784.5784.2.dta
3	K1C9_HUMAN	Keratin, type I cytoskeletal 9 (Cytokeratin 9) (K9) (CK 9) - Homo sapiens (Human).	1066	61950	25	25	19	19	39.9	5.14	9791	1	1	1	656.159	1965.46	3	1965.05	0.4036	374	390	4	87.66	2.7e-09	R	HGVQELEIELQSQLSKK	A			UTE7_tryp_1decimosurnZT.5628.5628.3.dta
3	K1C9_HUMAN	Keratin, type I cytoskeletal 9 (Cytokeratin 9) (K9) (CK 9) - Homo sapiens (Human).	1066	61950	25	25	19	19	39.9	5.14	10185	1	1	1	1012.34	2022.66	2	2021.88	0.7787	71	94	4	103.35	6.5e-11	Y	SYGGGSGGGFSASSLGGGFGGGSR	G			UTE7_tryp_1decimosurnZT.5188.5188.2.dta
3	K1C9_HUMAN	Keratin, type I cytoskeletal 9 (Cytokeratin 9) (K9) (CK 9) - Homo sapiens (Human).	1066	61950	25	25	19	19	39.9	5.14	10549	1	1	1	698.314	2091.92	3	2090.88	1.0466	487	512	3	97.1	2e-10	R	GSRGGSGGSYGGGGSGGGYGGGSGSR	G			UTE7_tryp_1decimosurnZT.2854.2854.3.dta
3	K1C9_HUMAN	Keratin, type I cytoskeletal 9 (Cytokeratin 9) (K9) (CK 9) - Homo sapiens (Human).	1066	61950	25	25	19	19	39.9	5.14	11757	1	1	1	793.183	2376.53	3	2376.18	0.3458	163	183	6	54.91	3.2e-06	R	LASYLDKVQALEEANNDLENK	I			UTE7_tryp_1decimosurnZT.5728.5728.3.dta
3	K1C9_HUMAN	Keratin, type I cytoskeletal 9 (Cytokeratin 9) (K9) (CK 9) - Homo sapiens (Human).	1066	61950	25	25	19	19	39.9	5.14	13094	1	1	1	968.771	2903.29	3	2901.4	1.8895	199	223	6	33.67	0.00047	K	NYSPYYNTIDDLKDQIVDLTVGNNK	T			UTE7_tryp_1decimosurnZT.7145.7145.3.dta
3	K1C9_HUMAN	Keratin, type I cytoskeletal 9 (Cytokeratin 9) (K9) (CK 9) - Homo sapiens (Human).	1066	61950	25	25	19	19	39.9	5.14	13574	1	1	1	1075.48	3223.43	3	3222.27	1.1588	579	618	3	77.19	1.9e-08	R	GGSGGSHGGGSGFGGESGGSYGGGEEASGSGGGYGGGSGK	S			UTE7_tryp_1decimosurnZT.3767.3767.3.dta
3	K1C9_HUMAN	Keratin, type I cytoskeletal 9 (Cytokeratin 9) (K9) (CK 9) - Homo sapiens (Human).	1066	61950	25	25	19	19	39.9	5.14	13671	1	1	1	1089.26	3264.76	3	3263.51	1.2516	339	367	1	87.91	1.9e-09	K	DIENQYETQITQIEHEVSSSGQEVQSSAK	E			UTE7_tryp_1decimosurnZT.6532.6532.3.dta	emPAI	1.48
4	K1C10_HUMAN	Keratin, type I cytoskeletal 10 (Cytokeratin 10) (K10) (CK 10) - Homo sapiens (Human).	829	59483	19	19	17	17	31.5	5.13	2834	1	0	0	809.302	808.295	1	808.433	-0.1383	157	163	3	25.01	0.0035	R	LASYLDK	V			UTE7_tryp_1decimosurnZT.3811.3811.1.dta
4	K1C10_HUMAN	Keratin, type I cytoskeletal 10 (Cytokeratin 10) (K10) (CK 10) - Homo sapiens (Human).	829	59483	19	19	17	17	31.5	5.13	2841	1	0	0	406.047	810.08	2	808.433	1.6466	157	163	3	21.11	0.0093	R	LASYLDK	V			UTE7_tryp_1decimosurnZT.3792.3792.2.dta
4	K1C10_HUMAN	Keratin, type I cytoskeletal 10 (Cytokeratin 10) (K10) (CK 10) - Homo sapiens (Human).	829	59483	19	19	17	17	31.5	5.13	3533	1	1	1	498.539	995.063	2	994.512	0.5503	178	184	3	33.53	0.00067	K	IKEWYEK	H			UTE7_tryp_1decimosurnZT.3891.3891.2.dta
4	K1C10_HUMAN	Keratin, type I cytoskeletal 10 (Cytokeratin 10) (K10) (CK 10) - Homo sapiens (Human).	829	59483	19	19	17	17	31.5	5.13	3836	1	1	0	532.842	1063.67	2	1063.6	0.0673	157	165	4	36.1	0.00034	R	LASYLDKVR	A			UTE7_tryp_1decimosurnZT.4128.4128.2.dta
4	K1C10_HUMAN	Keratin, type I cytoskeletal 10 (Cytokeratin 10) (K10) (CK 10) - Homo sapiens (Human).	829	59483	19	19	17	17	31.5	5.13	3975	1	1	0	545.87	1089.73	2	1089.52	0.2022	148	156	1	60.59	8.7e-07	K	VTMQNLNDR	L			UTE7_tryp_1decimosurnZT.3726.3726.2.dta
4	K1C10_HUMAN	Keratin, type I cytoskeletal 10 (Cytokeratin 10) (K10) (CK 10) - Homo sapiens (Human).	829	59483	19	19	17	17	31.5	5.13	4479	1	1	1	583.523	1165.03	2	1164.58	0.4532	442	450	2	38	0.00021	R	LENEIQTYR	S			UTE7_tryp_1decimosurnZT.4036.4036.2.dta
4	K1C10_HUMAN	Keratin, type I cytoskeletal 10 (Cytokeratin 10) (K10) (CK 10) - Homo sapiens (Human).	829	59483	19	19	17	17	31.5	5.13	4896	1	1	1	412.358	1234.05	3	1233.67	0.379	236	245	4	32.72	0.00067	R	LKYENEVALR	Q			UTE7_tryp_1decimosurnZT.4092.4092.3.dta
4	K1C10_HUMAN	Keratin, type I cytoskeletal 10 (Cytokeratin 10) (K10) (CK 10) - Homo sapiens (Human).	829	59483	19	19	17	17	31.5	5.13	5069	1	1	1	632.124	1262.23	2	1261.59	0.643	451	464	2	89.44	1.5e-09	R	SLLEGEGSSGGGGR	G			UTE7_tryp_1decimosurnZT.3686.3686.2.dta
4	K1C10_HUMAN	Keratin, type I cytoskeletal 10 (Cytokeratin 10) (K10) (CK 10) - Homo sapiens (Human).	829	59483	19	19	17	17	31.5	5.13	6039	1	1	1	691.683	1381.35	2	1380.64	0.71	166	177	3	81.02	7.9e-09	R	ALEESNYELEGK	I			UTE7_tryp_1decimosurnZT.4220.4220.2.dta
4	K1C10_HUMAN	Keratin, type I cytoskeletal 10 (Cytokeratin 10) (K10) (CK 10) - Homo sapiens (Human).	829	59483	19	19	17	17	31.5	5.13	6088	1	1	1	696.196	1390.38	2	1389.67	0.7033	387	399	2	91.38	7.3e-10	K	QSLEASLAETEGR	Y			UTE7_tryp_1decimosurnZT.4837.4837.2.dta
4	K1C10_HUMAN	Keratin, type I cytoskeletal 10 (Cytokeratin 10) (K10) (CK 10) - Homo sapiens (Human).	829	59483	19	19	17	17	31.5	5.13	6350	1	1	1	717.821	1433.63	2	1433.76	-0.1348	440	450	3	40.47	9.4e-05	K	IRLENEIQTYR	S			UTE7_tryp_1decimosurnZT.4544.4544.2.dta
4	K1C10_HUMAN	Keratin, type I cytoskeletal 10 (Cytokeratin 10) (K10) (CK 10) - Homo sapiens (Human).	829	59483	19	19	17	17	31.5	5.13	6470	1	1	1	726.074	1450.13	2	1449.63	0.5065	44	59	3	79.74	1.4e-08	L	GGGFSSGGFSGGSFSR	G			UTE7_tryp_1decimosurnZT.4844.4844.2.dta
4	K1C10_HUMAN	Keratin, type I cytoskeletal 10 (Cytokeratin 10) (K10) (CK 10) - Homo sapiens (Human).	829	59483	19	19	17	17	31.5	5.13	6765	1	1	1	747.588	1493.16	2	1492.73	0.4347	323	334	3	32.19	0.00063	R	SQYEQLAEQNRK	D			UTE7_tryp_1decimosurnZT.3534.3534.2.dta
4	K1C10_HUMAN	Keratin, type I cytoskeletal 10 (Cytokeratin 10) (K10) (CK 10) - Homo sapiens (Human).	829	59483	19	19	17	17	31.5	5.13	8301	1	1	1	855.124	1708.23	2	1706.76	1.4679	41	59	4	132.28	8.6e-14	K	GSLGGGFSSGGFSGGSFSR	G			UTE7_tryp_1decimosurnZT.5280.5280.2.dta
4	K1C10_HUMAN	Keratin, type I cytoskeletal 10 (Cytokeratin 10) (K10) (CK 10) - Homo sapiens (Human).	829	59483	19	19	17	17	31.5	5.13	8950	1	1	1	899.089	1796.16	2	1796	0.1595	371	386	4	35.05	0.00047	R	NVQALEIELQSQLALK	Q			UTE7_tryp_1decimosurnZT.6662.6662.2.dta
4	K1C10_HUMAN	Keratin, type I cytoskeletal 10 (Cytokeratin 10) (K10) (CK 10) - Homo sapiens (Human).	829	59483	19	19	17	17	31.5	5.13	8955	1	1	1	600.032	1797.07	3	1796	1.0705	371	386	4	29.3	0.0017	R	NVQALEIELQSQLALK	Q			UTE7_tryp_1decimosurnZT.6654.6654.3.dta
4	K1C10_HUMAN	Keratin, type I cytoskeletal 10 (Cytokeratin 10) (K10) (CK 10) - Homo sapiens (Human).	829	59483	19	19	17	17	31.5	5.13	12422	1	1	1	862.382	2584.12	3	2583.2	0.9258	323	343	6	28.25	0.0016	R	SQYEQLAEQNRKDAEAWFNEK	S			UTE7_tryp_1decimosurnZT.5505.5505.3.dta
4	K1C10_HUMAN	Keratin, type I cytoskeletal 10 (Cytokeratin 10) (K10) (CK 10) - Homo sapiens (Human).	829	59483	19	19	17	17	31.5	5.13	12786	1	1	1	910.41	2728.21	3	2729.34	-1.1298	340	362	5	20.64	0.011	W	FNEKSKELTTEIDNNIEQISSYK	S			UTE7_tryp_1decimosurnZT.272.272.3.dta
4	K1C10_HUMAN	Keratin, type I cytoskeletal 10 (Cytokeratin 10) (K10) (CK 10) - Homo sapiens (Human).	829	59483	19	19	17	17	31.5	5.13	13062	1	1	1	963.649	2887.92	3	2887.38	0.5433	296	322	3	20.13	0.011	R	NVSTGDVNVEMNAAPGVDLTQLLNNMR	S	Oxidation (M)	0.000000000020000000000000000.0	UTE7_tryp_1decimosurnZT.6929.6929.3.dta	emPAI	1.18
5	TRY1_BOVIN	Cationic trypsin precursor (EC 3.4.21.4) (Beta-trypsin) [Contains: Alpha-trypsin chain 1; Alpha-trypsin chain 2] (Fragment) - Bos taurus (Bovine).	528	25408	47	47	15	15	72.4	8.23	2514	1	1	1	660.445	659.438	1	658.376	1.0615	64	69	0	21.25	0.0075	K	SGIQVR	L			UTE7_tryp_1decimosurnZT.2834.2834.1.dta
5	TRY1_BOVIN	Cationic trypsin precursor (EC 3.4.21.4) (Beta-trypsin) [Contains: Alpha-trypsin chain 1; Alpha-trypsin chain 2] (Fragment) - Bos taurus (Bovine).	528	25408	47	47	15	15	72.4	8.23	2804	1	1	1	802.492	801.485	1	801.438	0.0462	207	213	1	32.61	0.00055	K	LQGIVSW	G			UTE7_tryp_1decimosurnZT.6032.6032.1.dta
5	TRY1_BOVIN	Cationic trypsin precursor (EC 3.4.21.4) (Beta-trypsin) [Contains: Alpha-trypsin chain 1; Alpha-trypsin chain 2] (Fragment) - Bos taurus (Bovine).	528	25408	47	47	15	15	72.4	8.23	2825	1	1	1	403.928	805.841	2	804.409	1.4317	112	119	1	37.02	0.0002	K	SAASLNSR	V			UTE7_tryp_1decimosurnZT.2100.2100.2.dta
5	TRY1_BOVIN	Cationic trypsin precursor (EC 3.4.21.4) (Beta-trypsin) [Contains: Alpha-trypsin chain 1; Alpha-trypsin chain 2] (Fragment) - Bos taurus (Bovine).	528	25408	47	47	15	15	72.4	8.23	2826	1	1	1	404.099	806.183	2	804.409	1.7737	112	119	1	24.72	0.0034	K	SAASLNSR	V			UTE7_tryp_1decimosurnZT.2466.2466.2.dta
5	TRY1_BOVIN	Cationic trypsin precursor (EC 3.4.21.4) (Beta-trypsin) [Contains: Alpha-trypsin chain 1; Alpha-trypsin chain 2] (Fragment) - Bos taurus (Bovine).	528	25408	47	47	15	15	72.4	8.23	3002	1	1	1	432.006	861.998	2	861.434	0.5632	138	145	1	31.24	0.00075	L	ISGWGNTK	S			UTE7_tryp_1decimosurnZT.3654.3654.2.dta
5	TRY1_BOVIN	Cationic trypsin precursor (EC 3.4.21.4) (Beta-trypsin) [Contains: Alpha-trypsin chain 1; Alpha-trypsin chain 2] (Fragment) - Bos taurus (Bovine).	528	25408	47	47	15	15	72.4	8.23	3016	1	1	1	868.389	867.382	1	866.413	0.9683	35	42	1	24.4	0.0054	Y	QVSLNSGY	H			UTE7_tryp_1decimosurnZT.4380.4380.1.dta
5	TRY1_BOVIN	Cationic trypsin precursor (EC 3.4.21.4) (Beta-trypsin) [Contains: Alpha-trypsin chain 1; Alpha-trypsin chain 2] (Fragment) - Bos taurus (Bovine).	528	25408	47	47	15	15	72.4	8.23	3036	1	1	1	438.155	874.295	2	873.492	0.8027	236	243	1	24.77	0.0035	W	IKQTIASN	-			UTE7_tryp_1decimosurnZT.2658.2658.2.dta
5	TRY1_BOVIN	Cationic trypsin precursor (EC 3.4.21.4) (Beta-trypsin) [Contains: Alpha-trypsin chain 1; Alpha-trypsin chain 2] (Fragment) - Bos taurus (Bovine).	528	25408	47	47	15	15	72.4	8.23	3180	1	1	1	454.566	907.117	2	905.497	1.6196	221	228	1	23.54	0.0046	K	NKPGVYTK	V			UTE7_tryp_1decimosurnZT.2006.2006.2.dta
5	TRY1_BOVIN	Cationic trypsin precursor (EC 3.4.21.4) (Beta-trypsin) [Contains: Alpha-trypsin chain 1; Alpha-trypsin chain 2] (Fragment) - Bos taurus (Bovine).	528	25408	47	47	15	15	72.4	8.23	3645	1	1	1	511.068	1020.12	2	1019.5	0.6259	160	169	1	32.32	0.00059	K	APILSDSSCK	S			UTE7_tryp_1decimosurnZT.3690.3690.2.dta
5	TRY1_BOVIN	Cationic trypsin precursor (EC 3.4.21.4) (Beta-trypsin) [Contains: Alpha-trypsin chain 1; Alpha-trypsin chain 2] (Fragment) - Bos taurus (Bovine).	528	25408	47	47	15	15	72.4	8.23	4419	1	1	1	577.228	1152.44	2	1152.57	-0.1254	146	156	1	30.05	0.0011	K	SSGTSYPDVLK	C			UTE7_tryp_1decimosurnZT.4317.4317.2.dta
5	TRY1_BOVIN	Cationic trypsin precursor (EC 3.4.21.4) (Beta-trypsin) [Contains: Alpha-trypsin chain 1; Alpha-trypsin chain 2] (Fragment) - Bos taurus (Bovine).	528	25408	47	47	15	15	72.4	8.23	4429	1	1	1	577.666	1153.32	2	1152.57	0.7504	146	156	1	33.96	0.0004	K	SSGTSYPDVLK	C			UTE7_tryp_1decimosurnZT.4500.4500.2.dta
5	TRY1_BOVIN	Cationic trypsin precursor (EC 3.4.21.4) (Beta-trypsin) [Contains: Alpha-trypsin chain 1; Alpha-trypsin chain 2] (Fragment) - Bos taurus (Bovine).	528	25408	47	47	15	15	72.4	8.23	4498	1	1	1	585.128	1168.24	2	1167.57	0.6662	229	237	2	48.97	1.3e-05	K	VCNYVSWIK	Q	Carbamidomethyl (C)	0.010000000.0	UTE7_tryp_1decimosurnZT.5466.5466.2.dta
5	TRY1_BOVIN	Cationic trypsin precursor (EC 3.4.21.4) (Beta-trypsin) [Contains: Alpha-trypsin chain 1; Alpha-trypsin chain 2] (Fragment) - Bos taurus (Bovine).	528	25408	47	47	15	15	72.4	8.23	10786	1	1	1	1076.01	2150	2	2151.03	-1.0366	120	141	1	29.99	0.0013	R	VASISLPTSCASAGTQCLISGW	G			UTE7_tryp_1decimosurnZT.7118.7118.2.dta
5	TRY1_BOVIN	Cationic trypsin precursor (EC 3.4.21.4) (Beta-trypsin) [Contains: Alpha-trypsin chain 1; Alpha-trypsin chain 2] (Fragment) - Bos taurus (Bovine).	528	25408	47	47	15	15	72.4	8.23	10847	1	1	1	1081.6	2161.19	2	2162.05	-0.8637	70	89	2	54.05	4.9e-06	R	LGEDNINVVEGNEQFISASK	S			UTE7_tryp_1decimosurnZT.6085.6085.2.dta
5	TRY1_BOVIN	Cationic trypsin precursor (EC 3.4.21.4) (Beta-trypsin) [Contains: Alpha-trypsin chain 1; Alpha-trypsin chain 2] (Fragment) - Bos taurus (Bovine).	528	25408	47	47	15	15	72.4	8.23	10848	1	1	1	1081.98	2161.94	2	2162.05	-0.1117	70	89	2	43.61	5.2e-05	R	LGEDNINVVEGNEQFISASK	S			UTE7_tryp_1decimosurnZT.9098.9098.2.dta
5	TRY1_BOVIN	Cationic trypsin precursor (EC 3.4.21.4) (Beta-trypsin) [Contains: Alpha-trypsin chain 1; Alpha-trypsin chain 2] (Fragment) - Bos taurus (Bovine).	528	25408	47	47	15	15	72.4	8.23	10849	1	1	1	1082.03	2162.05	2	2162.05	-0.0017	70	89	2	66.99	2.3e-07	R	LGEDNINVVEGNEQFISASK	S			UTE7_tryp_1decimosurnZT.6281.6281.2.dta
5	TRY1_BOVIN	Cationic trypsin precursor (EC 3.4.21.4) (Beta-trypsin) [Contains: Alpha-trypsin chain 1; Alpha-trypsin chain 2] (Fragment) - Bos taurus (Bovine).	528	25408	47	47	15	15	72.4	8.23	10850	1	1	1	721.703	2162.09	3	2162.05	0.0396	70	89	2	21.42	0.0079	R	LGEDNINVVEGNEQFISASK	S			UTE7_tryp_1decimosurnZT.7402.7402.3.dta
5	TRY1_BOVIN	Cationic trypsin precursor (EC 3.4.21.4) (Beta-trypsin) [Contains: Alpha-trypsin chain 1; Alpha-trypsin chain 2] (Fragment) - Bos taurus (Bovine).	528	25408	47	47	15	15	72.4	8.23	10851	1	1	1	1082.18	2162.34	2	2162.05	0.2943	70	89	2	52.61	6.3e-06	R	LGEDNINVVEGNEQFISASK	S			UTE7_tryp_1decimosurnZT.7761.7761.2.dta
5	TRY1_BOVIN	Cationic trypsin precursor (EC 3.4.21.4) (Beta-trypsin) [Contains: Alpha-trypsin chain 1; Alpha-trypsin chain 2] (Fragment) - Bos taurus (Bovine).	528	25408	47	47	15	15	72.4	8.23	10853	1	1	1	1082.23	2162.45	2	2162.05	0.4003	70	89	2	45.72	3.1e-05	R	LGEDNINVVEGNEQFISASK	S			UTE7_tryp_1decimosurnZT.7396.7396.2.dta
5	TRY1_BOVIN	Cationic trypsin precursor (EC 3.4.21.4) (Beta-trypsin) [Contains: Alpha-trypsin chain 1; Alpha-trypsin chain 2] (Fragment) - Bos taurus (Bovine).	528	25408	47	47	15	15	72.4	8.23	10854	1	1	1	1082.25	2162.48	2	2162.05	0.4303	70	89	2	61.85	7.5e-07	R	LGEDNINVVEGNEQFISASK	S			UTE7_tryp_1decimosurnZT.6466.6466.2.dta
5	TRY1_BOVIN	Cationic trypsin precursor (EC 3.4.21.4) (Beta-trypsin) [Contains: Alpha-trypsin chain 1; Alpha-trypsin chain 2] (Fragment) - Bos taurus (Bovine).	528	25408	47	47	15	15	72.4	8.23	10855	1	1	1	1082.27	2162.52	2	2162.05	0.4723	70	89	2	74.63	4e-08	R	LGEDNINVVEGNEQFISASK	S			UTE7_tryp_1decimosurnZT.11756.11756.2.dta
5	TRY1_BOVIN	Cationic trypsin precursor (EC 3.4.21.4) (Beta-trypsin) [Contains: Alpha-trypsin chain 1; Alpha-trypsin chain 2] (Fragment) - Bos taurus (Bovine).	528	25408	47	47	15	15	72.4	8.23	10856	1	1	1	721.859	2162.55	3	2162.05	0.5055	70	89	2	34.02	0.00046	R	LGEDNINVVEGNEQFISASK	S			UTE7_tryp_1decimosurnZT.6417.6417.3.dta
5	TRY1_BOVIN	Cationic trypsin precursor (EC 3.4.21.4) (Beta-trypsin) [Contains: Alpha-trypsin chain 1; Alpha-trypsin chain 2] (Fragment) - Bos taurus (Bovine).	528	25408	47	47	15	15	72.4	8.23	10857	1	1	1	1082.29	2162.57	2	2162.05	0.5183	70	89	2	49.13	1.4e-05	R	LGEDNINVVEGNEQFISASK	S			UTE7_tryp_1decimosurnZT.7026.7026.2.dta
5	TRY1_BOVIN	Cationic trypsin precursor (EC 3.4.21.4) (Beta-trypsin) [Contains: Alpha-trypsin chain 1; Alpha-trypsin chain 2] (Fragment) - Bos taurus (Bovine).	528	25408	47	47	15	15	72.4	8.23	10859	1	1	1	1082.33	2162.65	2	2162.05	0.5983	70	89	2	58.83	1.5e-06	R	LGEDNINVVEGNEQFISASK	S			UTE7_tryp_1decimosurnZT.8705.8705.2.dta
5	TRY1_BOVIN	Cationic trypsin precursor (EC 3.4.21.4) (Beta-trypsin) [Contains: Alpha-trypsin chain 1; Alpha-trypsin chain 2] (Fragment) - Bos taurus (Bovine).	528	25408	47	47	15	15	72.4	8.23	10860	1	1	1	1082.33	2162.65	2	2162.05	0.6003	70	89	2	41.74	7.7e-05	R	LGEDNINVVEGNEQFISASK	S			UTE7_tryp_1decimosurnZT.8146.8146.2.dta
5	TRY1_BOVIN	Cationic trypsin precursor (EC 3.4.21.4) (Beta-trypsin) [Contains: Alpha-trypsin chain 1; Alpha-trypsin chain 2] (Fragment) - Bos taurus (Bovine).	528	25408	47	47	15	15	72.4	8.23	10862	1	1	1	1082.34	2162.67	2	2162.05	0.6163	70	89	2	38.05	0.00018	R	LGEDNINVVEGNEQFISASK	S			UTE7_tryp_1decimosurnZT.8516.8516.2.dta
5	TRY1_BOVIN	Cationic trypsin precursor (EC 3.4.21.4) (Beta-trypsin) [Contains: Alpha-trypsin chain 1; Alpha-trypsin chain 2] (Fragment) - Bos taurus (Bovine).	528	25408	47	47	15	15	72.4	8.23	10864	1	1	1	1082.39	2162.77	2	2162.05	0.7243	70	89	2	51.73	7.7e-06	R	LGEDNINVVEGNEQFISASK	S			UTE7_tryp_1decimosurnZT.8896.8896.2.dta
5	TRY1_BOVIN	Cationic trypsin precursor (EC 3.4.21.4) (Beta-trypsin) [Contains: Alpha-trypsin chain 1; Alpha-trypsin chain 2] (Fragment) - Bos taurus (Bovine).	528	25408	47	47	15	15	72.4	8.23	10868	1	1	1	1082.47	2162.94	2	2162.05	0.8863	70	89	2	45.69	3.1e-05	R	LGEDNINVVEGNEQFISASK	S			UTE7_tryp_1decimosurnZT.9305.9305.2.dta
5	TRY1_BOVIN	Cationic trypsin precursor (EC 3.4.21.4) (Beta-trypsin) [Contains: Alpha-trypsin chain 1; Alpha-trypsin chain 2] (Fragment) - Bos taurus (Bovine).	528	25408	47	47	15	15	72.4	8.23	10869	1	1	1	1082.52	2163.03	2	2162.05	0.9763	70	89	2	43.57	4.4e-05	R	LGEDNINVVEGNEQFISASK	S			UTE7_tryp_1decimosurnZT.6837.6837.2.dta
5	TRY1_BOVIN	Cationic trypsin precursor (EC 3.4.21.4) (Beta-trypsin) [Contains: Alpha-trypsin chain 1; Alpha-trypsin chain 2] (Fragment) - Bos taurus (Bovine).	528	25408	47	47	15	15	72.4	8.23	10870	1	1	1	1082.57	2163.12	2	2162.05	1.0743	70	89	2	46.32	2.8e-05	R	LGEDNINVVEGNEQFISASK	S			UTE7_tryp_1decimosurnZT.6648.6648.2.dta
5	TRY1_BOVIN	Cationic trypsin precursor (EC 3.4.21.4) (Beta-trypsin) [Contains: Alpha-trypsin chain 1; Alpha-trypsin chain 2] (Fragment) - Bos taurus (Bovine).	528	25408	47	47	15	15	72.4	8.23	10871	1	1	1	722.052	2163.13	3	2162.05	1.0848	70	89	2	29.66	0.0012	R	LGEDNINVVEGNEQFISASK	S			UTE7_tryp_1decimosurnZT.6625.6625.3.dta
5	TRY1_BOVIN	Cationic trypsin precursor (EC 3.4.21.4) (Beta-trypsin) [Contains: Alpha-trypsin chain 1; Alpha-trypsin chain 2] (Fragment) - Bos taurus (Bovine).	528	25408	47	47	15	15	72.4	8.23	10872	1	1	1	722.075	2163.2	3	2162.05	1.1535	70	89	2	58.3	1.8e-06	R	LGEDNINVVEGNEQFISASK	S			UTE7_tryp_1decimosurnZT.5380.5380.3.dta
5	TRY1_BOVIN	Cationic trypsin precursor (EC 3.4.21.4) (Beta-trypsin) [Contains: Alpha-trypsin chain 1; Alpha-trypsin chain 2] (Fragment) - Bos taurus (Bovine).	528	25408	47	47	15	15	72.4	8.23	10875	1	1	1	1082.66	2163.3	2	2162.05	1.2483	70	89	2	59.56	1.4e-06	R	LGEDNINVVEGNEQFISASK	S			UTE7_tryp_1decimosurnZT.9529.9529.2.dta
5	TRY1_BOVIN	Cationic trypsin precursor (EC 3.4.21.4) (Beta-trypsin) [Contains: Alpha-trypsin chain 1; Alpha-trypsin chain 2] (Fragment) - Bos taurus (Bovine).	528	25408	47	47	15	15	72.4	8.23	10876	1	1	1	1082.66	2163.32	2	2162.05	1.2663	70	89	2	63.53	5.5e-07	R	LGEDNINVVEGNEQFISASK	S			UTE7_tryp_1decimosurnZT.5250.5250.2.dta
5	TRY1_BOVIN	Cationic trypsin precursor (EC 3.4.21.4) (Beta-trypsin) [Contains: Alpha-trypsin chain 1; Alpha-trypsin chain 2] (Fragment) - Bos taurus (Bovine).	528	25408	47	47	15	15	72.4	8.23	10880	1	1	1	1082.72	2163.43	2	2162.05	1.3803	70	89	2	51.06	9.8e-06	R	LGEDNINVVEGNEQFISASK	S			UTE7_tryp_1decimosurnZT.7577.7577.2.dta
5	TRY1_BOVIN	Cationic trypsin precursor (EC 3.4.21.4) (Beta-trypsin) [Contains: Alpha-trypsin chain 1; Alpha-trypsin chain 2] (Fragment) - Bos taurus (Bovine).	528	25408	47	47	15	15	72.4	8.23	10881	1	1	1	1082.72	2163.43	2	2162.05	1.3803	70	89	2	48.97	1.6e-05	R	LGEDNINVVEGNEQFISASK	S			UTE7_tryp_1decimosurnZT.7213.7213.2.dta
5	TRY1_BOVIN	Cationic trypsin precursor (EC 3.4.21.4) (Beta-trypsin) [Contains: Alpha-trypsin chain 1; Alpha-trypsin chain 2] (Fragment) - Bos taurus (Bovine).	528	25408	47	47	15	15	72.4	8.23	10883	1	1	1	722.153	2163.44	3	2162.05	1.3878	70	89	2	27.34	0.0023	R	LGEDNINVVEGNEQFISASK	S			UTE7_tryp_1decimosurnZT.7841.7841.3.dta
5	TRY1_BOVIN	Cationic trypsin precursor (EC 3.4.21.4) (Beta-trypsin) [Contains: Alpha-trypsin chain 1; Alpha-trypsin chain 2] (Fragment) - Bos taurus (Bovine).	528	25408	47	47	15	15	72.4	8.23	10884	1	1	1	1082.74	2163.46	2	2162.05	1.4083	70	89	2	42.4	7.2e-05	R	LGEDNINVVEGNEQFISASK	S			UTE7_tryp_1decimosurnZT.8330.8330.2.dta
5	TRY1_BOVIN	Cationic trypsin precursor (EC 3.4.21.4) (Beta-trypsin) [Contains: Alpha-trypsin chain 1; Alpha-trypsin chain 2] (Fragment) - Bos taurus (Bovine).	528	25408	47	47	15	15	72.4	8.23	10886	1	1	1	1082.81	2163.61	2	2162.05	1.5623	70	89	2	56.92	2.5e-06	R	LGEDNINVVEGNEQFISASK	S			UTE7_tryp_1decimosurnZT.7949.7949.2.dta
5	TRY1_BOVIN	Cationic trypsin precursor (EC 3.4.21.4) (Beta-trypsin) [Contains: Alpha-trypsin chain 1; Alpha-trypsin chain 2] (Fragment) - Bos taurus (Bovine).	528	25408	47	47	15	15	72.4	8.23	10888	1	1	1	1082.87	2163.72	2	2162.05	1.6703	70	89	2	73.76	5.3e-08	R	LGEDNINVVEGNEQFISASK	S			UTE7_tryp_1decimosurnZT.5432.5432.2.dta
5	TRY1_BOVIN	Cationic trypsin precursor (EC 3.4.21.4) (Beta-trypsin) [Contains: Alpha-trypsin chain 1; Alpha-trypsin chain 2] (Fragment) - Bos taurus (Bovine).	528	25408	47	47	15	15	72.4	8.23	10889	1	1	1	1082.89	2163.77	2	2162.05	1.7183	70	89	2	63.99	5e-07	R	LGEDNINVVEGNEQFISASK	S			UTE7_tryp_1decimosurnZT.5621.5621.2.dta
5	TRY1_BOVIN	Cationic trypsin precursor (EC 3.4.21.4) (Beta-trypsin) [Contains: Alpha-trypsin chain 1; Alpha-trypsin chain 2] (Fragment) - Bos taurus (Bovine).	528	25408	47	47	15	15	72.4	8.23	11345	1	1	1	758.952	2273.83	3	2272.15	1.6805	90	109	3	21.37	0.012	K	SIVHPSYNSNTLNNDIMLIK	L			UTE7_tryp_1decimosurnZT.5780.5780.3.dta
5	TRY1_BOVIN	Cationic trypsin precursor (EC 3.4.21.4) (Beta-trypsin) [Contains: Alpha-trypsin chain 1; Alpha-trypsin chain 2] (Fragment) - Bos taurus (Bovine).	528	25408	47	47	15	15	72.4	8.23	11405	1	1	1	763.082	2286.22	3	2288.15	-1.9223	90	109	3	38.21	0.00023	K	SIVHPSYNSNTLNNDIMLIK	L	Oxidation (M)	0.00000000000000002000.0	UTE7_tryp_1decimosurnZT.5418.5418.3.dta
5	TRY1_BOVIN	Cationic trypsin precursor (EC 3.4.21.4) (Beta-trypsin) [Contains: Alpha-trypsin chain 1; Alpha-trypsin chain 2] (Fragment) - Bos taurus (Bovine).	528	25408	47	47	15	15	72.4	8.23	11409	1	1	1	763.44	2287.3	3	2288.15	-0.8486	90	109	3	23.52	0.0078	K	SIVHPSYNSNTLNNDIMLIK	L	Oxidation (M)	0.00000000000000002000.0	UTE7_tryp_1decimosurnZT.5633.5633.3.dta
5	TRY1_BOVIN	Cationic trypsin precursor (EC 3.4.21.4) (Beta-trypsin) [Contains: Alpha-trypsin chain 1; Alpha-trypsin chain 2] (Fragment) - Bos taurus (Bovine).	528	25408	47	47	15	15	72.4	8.23	11424	1	1	1	1145.37	2288.73	2	2288.15	0.5864	90	109	3	59.09	2.3e-06	K	SIVHPSYNSNTLNNDIMLIK	L	Oxidation (M)	0.00000000000000002000.0	UTE7_tryp_1decimosurnZT.5425.5425.2.dta
5	TRY1_BOVIN	Cationic trypsin precursor (EC 3.4.21.4) (Beta-trypsin) [Contains: Alpha-trypsin chain 1; Alpha-trypsin chain 2] (Fragment) - Bos taurus (Bovine).	528	25408	47	47	15	15	72.4	8.23	12323	1	1	1	850.836	2549.49	3	2551.24	-1.7555	120	145	2	40.76	0.00011	R	VASISLPTSCASAGTQCLISGWGNTK	S			UTE7_tryp_1decimosurnZT.6414.6414.3.dta
5	TRY1_BOVIN	Cationic trypsin precursor (EC 3.4.21.4) (Beta-trypsin) [Contains: Alpha-trypsin chain 1; Alpha-trypsin chain 2] (Fragment) - Bos taurus (Bovine).	528	25408	47	47	15	15	72.4	8.23	14106	1	1	1	1243.24	3726.71	3	3726.61	0.1073	170	206	4	27.19	0.0019	K	SAYPGQITSNMFCAGYLEGGKDSCQGDSGGPVVCSGK	L	Carbamidomethyl (C)	0.0000000000001000000000000000000000000.0	UTE7_tryp_1decimosurnZT.5864.5864.3.dta	emPAI	4.65
6	K1C16_HUMAN	Keratin, type I cytoskeletal 16 (Cytokeratin 16) (K16) (CK 16) - Homo sapiens (Human).	330	51105	9	9	8	8	16.9	4.98	2834	1	0	0	809.302	808.295	1	808.433	-0.1383	127	133	3	25.01	0.0035	R	LASYLDK	V			UTE7_tryp_1decimosurnZT.3811.3811.1.dta
6	K1C16_HUMAN	Keratin, type I cytoskeletal 16 (Cytokeratin 16) (K16) (CK 16) - Homo sapiens (Human).	330	51105	9	9	8	8	16.9	4.98	2841	1	0	0	406.047	810.08	2	808.433	1.6466	127	133	3	21.11	0.0093	R	LASYLDK	V			UTE7_tryp_1decimosurnZT.3792.3792.2.dta
6	K1C16_HUMAN	Keratin, type I cytoskeletal 16 (Cytokeratin 16) (K16) (CK 16) - Homo sapiens (Human).	330	51105	9	9	8	8	16.9	4.98	3836	1	0	0	532.842	1063.67	2	1063.6	0.0673	127	135	4	36.1	0.00034	R	LASYLDKVR	A			UTE7_tryp_1decimosurnZT.4128.4128.2.dta
6	K1C16_HUMAN	Keratin, type I cytoskeletal 16 (Cytokeratin 16) (K16) (CK 16) - Homo sapiens (Human).	330	51105	9	9	8	8	16.9	4.98	3975	1	0	0	545.87	1089.73	2	1089.52	0.2022	118	126	1	60.59	8.7e-07	K	VTMQNLNDR	L			UTE7_tryp_1decimosurnZT.3726.3726.2.dta
6	K1C16_HUMAN	Keratin, type I cytoskeletal 16 (Cytokeratin 16) (K16) (CK 16) - Homo sapiens (Human).	330	51105	9	9	8	8	16.9	4.98	4019	1	1	1	549.239	1096.46	2	1095.52	0.939	302	310	3	29.82	0.0011	R	DAETWFLSK	T			UTE7_tryp_1decimosurnZT.5846.5846.2.dta
6	K1C16_HUMAN	Keratin, type I cytoskeletal 16 (Cytokeratin 16) (K16) (CK 16) - Homo sapiens (Human).	330	51105	9	9	8	8	16.9	4.98	4173	1	1	1	561.689	1121.36	2	1121.57	-0.2088	409	417	2	35.45	0.00038	R	LEQEIATYR	R			UTE7_tryp_1decimosurnZT.4064.4064.2.dta
6	K1C16_HUMAN	Keratin, type I cytoskeletal 16 (Cytokeratin 16) (K16) (CK 16) - Homo sapiens (Human).	330	51105	9	9	8	8	16.9	4.98	5275	1	1	1	651.272	1300.53	2	1300.65	-0.1212	136	147	2	60.66	8.6e-07	R	ALEEANADLEVK	I			UTE7_tryp_1decimosurnZT.4282.4282.2.dta
6	K1C16_HUMAN	Keratin, type I cytoskeletal 16 (Cytokeratin 16) (K16) (CK 16) - Homo sapiens (Human).	330	51105	9	9	8	8	16.9	4.98	6176	1	1	1	703.605	1405.2	2	1404.68	0.5114	317	329	1	50.13	1.6e-05	K	EVASNSELVQSSR	S			UTE7_tryp_1decimosurnZT.3542.3542.2.dta
6	K1C16_HUMAN	Keratin, type I cytoskeletal 16 (Cytokeratin 16) (K16) (CK 16) - Homo sapiens (Human).	330	51105	9	9	8	8	16.9	4.98	10412	1	1	1	689.062	2064.16	3	2063.14	1.0261	177	195	1	50.76	1e-05	K	IIAATIENAQPILQIDNAR	L			UTE7_tryp_1decimosurnZT.5857.5857.3.dta	emPAI	0.54
7	ALBU_BOVIN	Serum albumin OS=Bos taurus GN=ALB PE=1 SV=4	27	69248	1	1	1	1	2	5.82	6391	1	1	1	481.049	1440.12	3	1438.8	1.3201	360	371	4	31.92	0.00077	R	RHPEYAVSVLLR	L			UTE7_tryp_1decimosurnZT.4758.4758.3.dta	emPAI	0.04
8	Q28582_SHEEP	Hair type II keratin intermediate filament protein - Ovis aries (Sheep).	20	55210	1	1	1	1	2.2	6.08	5074	1	1	1	632.571	1263.13	2	1262.69	0.4398	398	408	3	25.48	0.0035	K	LGLDIEIATYR	R			UTE7_tryp_1decimosurnZT.5722.5722.2.dta	emPAI	0.05

## Sheet: Foglio1
															Accession	Score	Mass (kDa)	Matched peptides	Unique peptides	Sequence coverage (%)	pI
															UTE7_RABIT	1340	18603	148	31	93.2	4.97
prot_hit_num	prot_acc	prot_desc	prot_score	prot_mass	prot_matches	prot_matches_sig	prot_sequences	prot_sequences_sig	prot_cover	prot_pi	pep_query	pep_rank	pep_isbold	pep_isunique	pep_start	pep_end	pep_exp_mz	pep_exp_z	pep_exp_mr	pep_calc_mr	pep_delta	pep_miss	pep_score	pep_expect	pep_res_before	pep_seq	pep_res_after	pep_var_mod	pep_var_mod_pos	pep_scan_title
1	UTE7_RABIT	Similar to Uncharacterized protein G1U400 OS=Oryctolagus cuniculus GN=LCN9 PE=3 SV=1	1340	18603	148	148	31	31	93.2	4.97	7821	1	1	1	1	14	822.452	2	1642.89	1644.72	-1.8272	1	75.69	2.8e-08	-	HSHSEVSQISGEWY	S			UTE7_tryp_1decimosurnZT.4906.4906.2.dta
1	UTE7_RABIT	Similar to Uncharacterized protein G1U400 OS=Oryctolagus cuniculus GN=LCN9 PE=3 SV=1	1340	18603	148	148	31	31	93.2	4.97	7846	1	1	1	1	14	824.113	2	1646.21	1644.72	1.495	1	52.05	8.4e-06	-	HSHSEVSQISGEWY	S			UTE7_tryp_1decimosurnZT.4852.4852.2.dta
1	UTE7_RABIT	Similar to Uncharacterized protein G1U400 OS=Oryctolagus cuniculus GN=LCN9 PE=3 SV=1	1340	18603	148	148	31	31	93.2	4.97	9695	1	1	1	1	17	973.254	2	1944.49	1943.9	0.5925	2	48.36	1.5e-05	-	HSHSEVSQISGEWYSVL	L			UTE7_tryp_1decimosurnZT.5956.5956.2.dta
1	UTE7_RABIT	Similar to Uncharacterized protein G1U400 OS=Oryctolagus cuniculus GN=LCN9 PE=3 SV=1	1340	18603	148	148	31	31	93.2	4.97	9696	1	1	1	1	17	649.206	3	1944.6	1943.9	0.6945	2	44.78	3.3e-05	-	HSHSEVSQISGEWYSVL	L			UTE7_tryp_1decimosurnZT.5944.5944.3.dta
1	UTE7_RABIT	Similar to Uncharacterized protein G1U400 OS=Oryctolagus cuniculus GN=LCN9 PE=3 SV=1	1340	18603	148	148	31	31	93.2	4.97	10378	1	1	1	1	18	1030.21	2	2058.41	2056.99	1.428	3	36.82	0.00028	-	HSHSEVSQISGEWYSVLL	A			UTE7_tryp_1decimosurnZT.6501.6501.2.dta
1	UTE7_RABIT	Similar to Uncharacterized protein G1U400 OS=Oryctolagus cuniculus GN=LCN9 PE=3 SV=1	1340	18603	148	148	31	31	93.2	4.97	12516	1	1	1	1	23	1313	2	2623.98	2623.24	0.7359	4	60.16	2.1e-06	-	HSHSEVSQISGEWYSVLLASDHR	E			UTE7_tryp_1decimosurnZT.5993.5993.2.dta
1	UTE7_RABIT	Similar to Uncharacterized protein G1U400 OS=Oryctolagus cuniculus GN=LCN9 PE=3 SV=1	1340	18603	148	148	31	31	93.2	4.97	12517	1	1	1	1	23	875.692	3	2624.05	2623.24	0.8112	4	21.02	0.017	-	HSHSEVSQISGEWYSVLLASDHR	E			UTE7_tryp_1decimosurnZT.8041.8041.3.dta
1	UTE7_RABIT	Similar to Uncharacterized protein G1U400 OS=Oryctolagus cuniculus GN=LCN9 PE=3 SV=1	1340	18603	148	148	31	31	93.2	4.97	12519	1	1	1	1	23	875.713	3	2624.12	2623.24	0.8772	4	36.66	0.00045	-	HSHSEVSQISGEWYSVLLASDHR	E			UTE7_tryp_1decimosurnZT.6237.6237.3.dta
1	UTE7_RABIT	Similar to Uncharacterized protein G1U400 OS=Oryctolagus cuniculus GN=LCN9 PE=3 SV=1	1340	18603	148	148	31	31	93.2	4.97	12521	1	1	1	1	23	875.735	3	2624.18	2623.24	0.9402	4	54.3	7.4e-06	-	HSHSEVSQISGEWYSVLLASDHR	E			UTE7_tryp_1decimosurnZT.6437.6437.3.dta
1	UTE7_RABIT	Similar to Uncharacterized protein G1U400 OS=Oryctolagus cuniculus GN=LCN9 PE=3 SV=1	1340	18603	148	148	31	31	93.2	4.97	12522	1	1	1	1	23	875.745	3	2624.21	2623.24	0.9732	4	25.44	0.0054	-	HSHSEVSQISGEWYSVLLASDHR	E			UTE7_tryp_1decimosurnZT.8709.8709.3.dta
1	UTE7_RABIT	Similar to Uncharacterized protein G1U400 OS=Oryctolagus cuniculus GN=LCN9 PE=3 SV=1	1340	18603	148	148	31	31	93.2	4.97	12527	1	1	1	1	23	875.891	3	2624.65	2623.24	1.4112	4	26.31	0.0035	-	HSHSEVSQISGEWYSVLLASDHR	E			UTE7_tryp_1decimosurnZT.8894.8894.3.dta
1	UTE7_RABIT	Similar to Uncharacterized protein G1U400 OS=Oryctolagus cuniculus GN=LCN9 PE=3 SV=1	1340	18603	148	148	31	31	93.2	4.97	12530	1	1	1	1	23	875.952	3	2624.83	2623.24	1.5912	4	24.29	0.0056	-	HSHSEVSQISGEWYSVLLASDHR	E			UTE7_tryp_1decimosurnZT.6622.6622.3.dta
1	UTE7_RABIT	Similar to Uncharacterized protein G1U400 OS=Oryctolagus cuniculus GN=LCN9 PE=3 SV=1	1340	18603	148	148	31	31	93.2	4.97	12531	1	1	1	1	23	876.013	3	2625.02	2623.24	1.7751	4	60.17	1.4e-06	-	HSHSEVSQISGEWYSVLLASDHR	E			UTE7_tryp_1decimosurnZT.6048.6048.3.dta
1	UTE7_RABIT	Similar to Uncharacterized protein G1U400 OS=Oryctolagus cuniculus GN=LCN9 PE=3 SV=1	1340	18603	148	148	31	31	93.2	4.97	3542	1	1	1	15	23	499.456	2	996.898	996.535	0.3624	2	40.09	0.00016	Y	SVLLASDHR	E			UTE7_tryp_1decimosurnZT.3387.3387.2.dta
1	UTE7_RABIT	Similar to Uncharacterized protein G1U400 OS=Oryctolagus cuniculus GN=LCN9 PE=3 SV=1	1340	18603	148	148	31	31	93.2	4.97	4731	1	1	1	24	33	605.021	2	1208.03	1207.55	0.4766	1	37.23	0.00019	R	EKIEENGSMR	V	Oxidation (M)	0.0000000020.0	UTE7_tryp_1decimosurnZT.2300.2300.2.dta
1	UTE7_RABIT	Similar to Uncharacterized protein G1U400 OS=Oryctolagus cuniculus GN=LCN9 PE=3 SV=1	1340	18603	148	148	31	31	93.2	4.97	4733	1	1	1	24	33	605.106	2	1208.2	1207.55	0.6466	1	26.57	0.0022	R	EKIEENGSMR	V	Oxidation (M)	0.0000000020.0	UTE7_tryp_1decimosurnZT.2858.2858.2.dta
1	UTE7_RABIT	Similar to Uncharacterized protein G1U400 OS=Oryctolagus cuniculus GN=LCN9 PE=3 SV=1	1340	18603	148	148	31	31	93.2	4.97	3288	1	1	1	26	33	468.334	2	934.654	934.418	0.2358	0	21.84	0.0095	K	IEENGSMR	V			UTE7_tryp_1decimosurnZT.2646.2646.2.dta
1	UTE7_RABIT	Similar to Uncharacterized protein G1U400 OS=Oryctolagus cuniculus GN=LCN9 PE=3 SV=1	1340	18603	148	148	31	31	93.2	4.97	3292	1	1	1	26	33	469.016	2	936.018	934.418	1.5998	0	26.47	0.0033	K	IEENGSMR	V			UTE7_tryp_1decimosurnZT.2826.2826.2.dta
1	UTE7_RABIT	Similar to Uncharacterized protein G1U400 OS=Oryctolagus cuniculus GN=LCN9 PE=3 SV=1	1340	18603	148	148	31	31	93.2	4.97	3350	1	1	1	26	33	476.245	2	950.476	950.413	0.0629	0	25.58	0.0035	K	IEENGSMR	V	Oxidation (M)	0.00000020.0	UTE7_tryp_1decimosurnZT.2158.2158.2.dta
1	UTE7_RABIT	Similar to Uncharacterized protein G1U400 OS=Oryctolagus cuniculus GN=LCN9 PE=3 SV=1	1340	18603	148	148	31	31	93.2	4.97	5398	1	1	1	34	43	659.613	2	1317.21	1318.71	-1.4955	3	20.85	0.011	R	VFVEYIHVWK	N			UTE7_tryp_1decimosurnZT.10626.10626.2.dta
1	UTE7_RABIT	Similar to Uncharacterized protein G1U400 OS=Oryctolagus cuniculus GN=LCN9 PE=3 SV=1	1340	18603	148	148	31	31	93.2	4.97	5405	1	1	1	34	43	440.316	3	1317.93	1318.71	-0.7815	3	30.01	0.0014	R	VFVEYIHVWK	N			UTE7_tryp_1decimosurnZT.5644.5644.3.dta
1	UTE7_RABIT	Similar to Uncharacterized protein G1U400 OS=Oryctolagus cuniculus GN=LCN9 PE=3 SV=1	1340	18603	148	148	31	31	93.2	4.97	5407	1	1	1	34	43	440.351	3	1318.03	1318.71	-0.6777	3	22.54	0.0078	R	VFVEYIHVWK	N			UTE7_tryp_1decimosurnZT.9364.9364.3.dta
1	UTE7_RABIT	Similar to Uncharacterized protein G1U400 OS=Oryctolagus cuniculus GN=LCN9 PE=3 SV=1	1340	18603	148	148	31	31	93.2	4.97	5419	1	1	1	34	43	660.304	2	1318.59	1318.71	-0.1137	3	20.2	0.014	R	VFVEYIHVWK	N			UTE7_tryp_1decimosurnZT.7776.7776.2.dta
1	UTE7_RABIT	Similar to Uncharacterized protein G1U400 OS=Oryctolagus cuniculus GN=LCN9 PE=3 SV=1	1340	18603	148	148	31	31	93.2	4.97	5421	1	1	1	34	43	1319.68	1	1318.67	1318.71	-0.0387	3	20.22	0.018	R	VFVEYIHVWK	N			UTE7_tryp_1decimosurnZT.5624.5624.1.dta
1	UTE7_RABIT	Similar to Uncharacterized protein G1U400 OS=Oryctolagus cuniculus GN=LCN9 PE=3 SV=1	1340	18603	148	148	31	31	93.2	4.97	5424	1	1	1	34	43	440.594	3	1318.76	1318.71	0.0534	3	23	0.0093	R	VFVEYIHVWK	N			UTE7_tryp_1decimosurnZT.6972.6972.3.dta
1	UTE7_RABIT	Similar to Uncharacterized protein G1U400 OS=Oryctolagus cuniculus GN=LCN9 PE=3 SV=1	1340	18603	148	148	31	31	93.2	4.97	5433	1	1	1	34	43	440.738	3	1319.19	1318.71	0.4833	3	21.28	0.014	R	VFVEYIHVWK	N			UTE7_tryp_1decimosurnZT.6236.6236.3.dta
1	UTE7_RABIT	Similar to Uncharacterized protein G1U400 OS=Oryctolagus cuniculus GN=LCN9 PE=3 SV=1	1340	18603	148	148	31	31	93.2	4.97	5435	1	1	1	34	43	660.63	2	1319.25	1318.71	0.5385	3	23.3	0.0087	R	VFVEYIHVWK	N			UTE7_tryp_1decimosurnZT.7044.7044.2.dta
1	UTE7_RABIT	Similar to Uncharacterized protein G1U400 OS=Oryctolagus cuniculus GN=LCN9 PE=3 SV=1	1340	18603	148	148	31	31	93.2	4.97	5437	1	1	1	34	43	660.661	2	1319.31	1318.71	0.6003	3	54.54	6.5e-06	R	VFVEYIHVWK	N			UTE7_tryp_1decimosurnZT.5752.5752.2.dta
1	UTE7_RABIT	Similar to Uncharacterized protein G1U400 OS=Oryctolagus cuniculus GN=LCN9 PE=3 SV=1	1340	18603	148	148	31	31	93.2	4.97	5438	1	1	1	34	43	660.694	2	1319.37	1318.71	0.6665	3	22.54	0.01	R	VFVEYIHVWK	N			UTE7_tryp_1decimosurnZT.7228.7228.2.dta
1	UTE7_RABIT	Similar to Uncharacterized protein G1U400 OS=Oryctolagus cuniculus GN=LCN9 PE=3 SV=1	1340	18603	148	148	31	31	93.2	4.97	5439	1	1	1	34	43	440.815	3	1319.42	1318.71	0.7173	3	21.89	0.012	R	VFVEYIHVWK	N			UTE7_tryp_1decimosurnZT.8072.8072.3.dta
1	UTE7_RABIT	Similar to Uncharacterized protein G1U400 OS=Oryctolagus cuniculus GN=LCN9 PE=3 SV=1	1340	18603	148	148	31	31	93.2	4.97	5444	1	1	1	34	43	660.763	2	1319.51	1318.71	0.8033	3	21.73	0.012	R	VFVEYIHVWK	N			UTE7_tryp_1decimosurnZT.7960.7960.2.dta
1	UTE7_RABIT	Similar to Uncharacterized protein G1U400 OS=Oryctolagus cuniculus GN=LCN9 PE=3 SV=1	1340	18603	148	148	31	31	93.2	4.97	5445	1	1	1	34	43	440.844	3	1319.51	1318.71	0.8043	3	24.38	0.0066	R	VFVEYIHVWK	N			UTE7_tryp_1decimosurnZT.7156.7156.3.dta
1	UTE7_RABIT	Similar to Uncharacterized protein G1U400 OS=Oryctolagus cuniculus GN=LCN9 PE=3 SV=1	1340	18603	148	148	31	31	93.2	4.97	5449	1	1	1	34	43	660.812	2	1319.61	1318.71	0.9013	3	21.2	0.013	R	VFVEYIHVWK	N			UTE7_tryp_1decimosurnZT.10406.10406.2.dta
1	UTE7_RABIT	Similar to Uncharacterized protein G1U400 OS=Oryctolagus cuniculus GN=LCN9 PE=3 SV=1	1340	18603	148	148	31	31	93.2	4.97	5454	1	1	1	34	43	660.883	2	1319.75	1318.71	1.0445	3	21.1	0.014	R	VFVEYIHVWK	N			UTE7_tryp_1decimosurnZT.6860.6860.2.dta
1	UTE7_RABIT	Similar to Uncharacterized protein G1U400 OS=Oryctolagus cuniculus GN=LCN9 PE=3 SV=1	1340	18603	148	148	31	31	93.2	4.97	5459	1	1	1	34	43	660.951	2	1319.89	1318.71	1.1795	3	25.82	0.0046	R	VFVEYIHVWK	N			UTE7_tryp_1decimosurnZT.7412.7412.2.dta
1	UTE7_RABIT	Similar to Uncharacterized protein G1U400 OS=Oryctolagus cuniculus GN=LCN9 PE=3 SV=1	1340	18603	148	148	31	31	93.2	4.97	5472	1	1	1	34	43	441.15	3	1320.43	1318.71	1.7214	3	24.29	0.0065	R	VFVEYIHVWK	N			UTE7_tryp_1decimosurnZT.6604.6604.3.dta
1	UTE7_RABIT	Similar to Uncharacterized protein G1U400 OS=Oryctolagus cuniculus GN=LCN9 PE=3 SV=1	1340	18603	148	148	31	31	93.2	4.97	5473	1	1	1	34	43	441.163	3	1320.47	1318.71	1.7592	3	20.93	0.014	R	VFVEYIHVWK	N			UTE7_tryp_1decimosurnZT.10648.10648.3.dta
1	UTE7_RABIT	Similar to Uncharacterized protein G1U400 OS=Oryctolagus cuniculus GN=LCN9 PE=3 SV=1	1340	18603	148	148	31	31	93.2	4.97	5475	1	1	1	34	43	661.288	2	1320.56	1318.71	1.8535	3	28.33	0.0025	R	VFVEYIHVWK	N			UTE7_tryp_1decimosurnZT.11193.11193.2.dta
1	UTE7_RABIT	Similar to Uncharacterized protein G1U400 OS=Oryctolagus cuniculus GN=LCN9 PE=3 SV=1	1340	18603	148	148	31	31	93.2	4.97	3880	1	1	1	36	43	537.499	2	1072.98	1072.57	0.4123	2	32.04	0.00063	F	VEYIHVWK	N			UTE7_tryp_1decimosurnZT.5597.5597.2.dta
1	UTE7_RABIT	Similar to Uncharacterized protein G1U400 OS=Oryctolagus cuniculus GN=LCN9 PE=3 SV=1	1340	18603	148	148	31	31	93.2	4.97	3127	1	1	1	51	58	899.415	1	898.408	898.466	-0.0584	1	23.62	0.0043	K	FHTPVNGK	C			UTE7_tryp_1decimosurnZT.2951.2951.1.dta
1	UTE7_RABIT	Similar to Uncharacterized protein G1U400 OS=Oryctolagus cuniculus GN=LCN9 PE=3 SV=1	1340	18603	148	148	31	31	93.2	4.97	3133	1	1	1	51	58	450.473	2	898.931	898.466	0.4645	1	25.9	0.0027	K	FHTPVNGK	C			UTE7_tryp_1decimosurnZT.2926.2926.2.dta
1	UTE7_RABIT	Similar to Uncharacterized protein G1U400 OS=Oryctolagus cuniculus GN=LCN9 PE=3 SV=1	1340	18603	148	148	31	31	93.2	4.97	2775	1	1	1	59	64	782.16	1	781.153	781.368	-0.2153	2	34.94	0.00034	K	CTELFL	T	Carbamidomethyl (C)	0.100000.0	UTE7_tryp_1decimosurnZT.6120.6120.1.dta
1	UTE7_RABIT	Similar to Uncharacterized protein G1U400 OS=Oryctolagus cuniculus GN=LCN9 PE=3 SV=1	1340	18603	148	148	31	31	93.2	4.97	10635	1	1	1	59	75	1057.77	2	2113.53	2112.88	0.6486	3	61.25	7.9e-07	K	CTELFLTCDPTEDNHVY	T	2 Carbamidomethyl (C)	0.10000001000000000.0	UTE7_tryp_1decimosurnZT.5756.5756.2.dta
1	UTE7_RABIT	Similar to Uncharacterized protein G1U400 OS=Oryctolagus cuniculus GN=LCN9 PE=3 SV=1	1340	18603	148	148	31	31	93.2	4.97	10636	1	1	1	59	75	705.692	3	2114.06	2112.88	1.1788	3	25.24	0.003	K	CTELFLTCDPTEDNHVY	T	2 Carbamidomethyl (C)	0.10000001000000000.0	UTE7_tryp_1decimosurnZT.5765.5765.3.dta
1	UTE7_RABIT	Similar to Uncharacterized protein G1U400 OS=Oryctolagus cuniculus GN=LCN9 PE=3 SV=1	1340	18603	148	148	31	31	93.2	4.97	12476	1	1	1	59	79	1304.31	2	2606.61	2605.1	1.5126	4	37.75	0.00032	K	CTELFLTCDPTEDNHVYTVEY	D	2 Carbamidomethyl (C)	0.100000010000000000000.0	UTE7_tryp_1decimosurnZT.6194.6194.2.dta
1	UTE7_RABIT	Similar to Uncharacterized protein G1U400 OS=Oryctolagus cuniculus GN=LCN9 PE=3 SV=1	1340	18603	148	148	31	31	93.2	4.97	13683	1	1	1	59	85	1092.81	3	3275.42	3274.39	1.0342	5	38.66	0.00014	K	CTELFLTCDPTEDNHVYTVEYDGHNVF	S	2 Carbamidomethyl (C)	0.100000010000000000000000000.0	UTE7_tryp_1decimosurnZT.6230.6230.3.dta	emPAI	542.34
1	UTE7_RABIT	Similar to Uncharacterized protein G1U400 OS=Oryctolagus cuniculus GN=LCN9 PE=3 SV=1	1340	18603	148	148	31	31	93.2	4.97	7558	1	1	1	63	75	806.101	2	1610.19	1609.67	0.5158	2	36.44	0.00023	L	FLTCDPTEDNHVY	T	Carbamidomethyl (C)	0.0001000000000.0	UTE7_tryp_1decimosurnZT.4856.4856.2.dta
1	UTE7_RABIT	Similar to Uncharacterized protein G1U400 OS=Oryctolagus cuniculus GN=LCN9 PE=3 SV=1	1340	18603	148	148	31	31	93.2	4.97	12864	1	1	1	63	85	924.901	3	2771.68	2771.18	0.4996	4	35.33	0.0004	L	FLTCDPTEDNHVYTVEYDGHNVF	S	Carbamidomethyl (C)	0.00010000000000000000000.0	UTE7_tryp_1decimosurnZT.5880.5880.3.dta
1	UTE7_RABIT	Similar to Uncharacterized protein G1U400 OS=Oryctolagus cuniculus GN=LCN9 PE=3 SV=1	1340	18603	148	148	31	31	93.2	4.97	6551	1	1	1	64	75	732.306	2	1462.6	1462.6	-0.0066	1	59.15	1.7e-06	F	LTCDPTEDNHVY	T	Carbamidomethyl (C)	0.001000000000.0	UTE7_tryp_1decimosurnZT.4117.4117.2.dta
1	UTE7_RABIT	Similar to Uncharacterized protein G1U400 OS=Oryctolagus cuniculus GN=LCN9 PE=3 SV=1	1340	18603	148	148	31	31	93.2	4.97	5762	1	1	1	65	75	676.147	2	1350.28	1349.52	0.7594	0	35.19	0.00042	L	TCDPTEDNHVY	T	Carbamidomethyl (C)	0.01000000000.0	UTE7_tryp_1decimosurnZT.3722.3722.2.dta
1	UTE7_RABIT	Similar to Uncharacterized protein G1U400 OS=Oryctolagus cuniculus GN=LCN9 PE=3 SV=1	1340	18603	148	148	31	31	93.2	4.97	12222	1	1	1	65	85	838.242	3	2511.71	2511.03	0.6772	2	26.84	0.0023	L	TCDPTEDNHVYTVEYDGHNVF	S	Carbamidomethyl (C)	0.010000000000000000000.0	UTE7_tryp_1decimosurnZT.5464.5464.3.dta
1	UTE7_RABIT	Similar to Uncharacterized protein G1U400 OS=Oryctolagus cuniculus GN=LCN9 PE=3 SV=1	1340	18603	148	148	31	31	93.2	4.97	4560	1	1	1	76	85	590.748	2	1179.48	1179.52	-0.0388	1	38.02	0.00022	Y	TVEYDGHNVF	S			UTE7_tryp_1decimosurnZT.5056.5056.2.dta
1	UTE7_RABIT	Similar to Uncharacterized protein G1U400 OS=Oryctolagus cuniculus GN=LCN9 PE=3 SV=1	1340	18603	148	148	31	31	93.2	4.97	4562	1	1	1	76	85	1180.52	1	1179.51	1179.52	-0.0109	1	20.56	0.012	Y	TVEYDGHNVF	S			UTE7_tryp_1decimosurnZT.5021.5021.1.dta
1	UTE7_RABIT	Similar to Uncharacterized protein G1U400 OS=Oryctolagus cuniculus GN=LCN9 PE=3 SV=1	1340	18603	148	148	31	31	93.2	4.97	7087	1	1	1	86	98	771.086	2	1540.16	1539.75	0.4036	2	46.45	2.4e-05	F	SILDMVPDDYIIF	H			UTE7_tryp_1decimosurnZT.8240.8240.2.dta
1	UTE7_RABIT	Similar to Uncharacterized protein G1U400 OS=Oryctolagus cuniculus GN=LCN9 PE=3 SV=1	1340	18603	148	148	31	31	93.2	4.97	7091	1	1	1	86	98	771.2	2	1540.39	1539.75	0.6326	2	29.43	0.0012	F	SILDMVPDDYIIF	H			UTE7_tryp_1decimosurnZT.8056.8056.2.dta
1	UTE7_RABIT	Similar to Uncharacterized protein G1U400 OS=Oryctolagus cuniculus GN=LCN9 PE=3 SV=1	1340	18603	148	148	31	31	93.2	4.97	7188	1	1	1	86	98	779.019	2	1556.02	1555.75	0.2748	2	53.91	7.5e-06	F	SILDMVPDDYIIF	H	Oxidation (M)	0.0000200000000.0	UTE7_tryp_1decimosurnZT.7708.7708.2.dta
1	UTE7_RABIT	Similar to Uncharacterized protein G1U400 OS=Oryctolagus cuniculus GN=LCN9 PE=3 SV=1	1340	18603	148	148	31	31	93.2	4.97	7189	1	1	1	86	98	779.204	2	1556.39	1555.75	0.6448	2	48.07	2.9e-05	F	SILDMVPDDYIIF	H	Oxidation (M)	0.0000200000000.0	UTE7_tryp_1decimosurnZT.7528.7528.2.dta
1	UTE7_RABIT	Similar to Uncharacterized protein G1U400 OS=Oryctolagus cuniculus GN=LCN9 PE=3 SV=1	1340	18603	148	148	31	31	93.2	4.97	10381	1	1	1	99	115	1030.26	2	2058.51	2057.96	0.5506	4	51.99	8.5e-06	F	HLINHNNGESFQLMELY	G			UTE7_tryp_1decimosurnZT.5868.5868.2.dta
1	UTE7_RABIT	Similar to Uncharacterized protein G1U400 OS=Oryctolagus cuniculus GN=LCN9 PE=3 SV=1	1340	18603	148	148	31	31	93.2	4.97	10461	1	1	1	99	115	1038.17	2	2074.33	2073.96	0.3677	4	45.3	4.7e-05	F	HLINHNNGESFQLMELY	G	Oxidation (M)	0.00000000000002000.0	UTE7_tryp_1decimosurnZT.5393.5393.2.dta
1	UTE7_RABIT	Similar to Uncharacterized protein G1U400 OS=Oryctolagus cuniculus GN=LCN9 PE=3 SV=1	1340	18603	148	148	31	31	93.2	4.97	10470	1	1	1	99	115	692.901	3	2075.68	2073.96	1.7228	4	23.85	0.0058	F	HLINHNNGESFQLMELY	G	Oxidation (M)	0.00000000000002000.0	UTE7_tryp_1decimosurnZT.5388.5388.3.dta
1	UTE7_RABIT	Similar to Uncharacterized protein G1U400 OS=Oryctolagus cuniculus GN=LCN9 PE=3 SV=1	1340	18603	148	148	31	31	93.2	4.97	11310	1	1	1	99	117	757.476	3	2269.4	2271.09	-1.6808	5	20.21	0.01	F	HLINHNNGESFQLMELYGR	G			UTE7_tryp_1decimosurnZT.6840.6840.3.dta
1	UTE7_RABIT	Similar to Uncharacterized protein G1U400 OS=Oryctolagus cuniculus GN=LCN9 PE=3 SV=1	1340	18603	148	148	31	31	93.2	4.97	11312	1	1	1	99	117	757.797	3	2270.37	2271.09	-0.7178	5	54.97	4e-06	F	HLINHNNGESFQLMELYGR	G			UTE7_tryp_1decimosurnZT.7049.7049.3.dta
1	UTE7_RABIT	Similar to Uncharacterized protein G1U400 OS=Oryctolagus cuniculus GN=LCN9 PE=3 SV=1	1340	18603	148	148	31	31	93.2	4.97	11320	1	1	1	99	117	758.247	3	2271.72	2271.09	0.6352	5	31.49	0.0011	F	HLINHNNGESFQLMELYGR	G			UTE7_tryp_1decimosurnZT.7968.7968.3.dta
1	UTE7_RABIT	Similar to Uncharacterized protein G1U400 OS=Oryctolagus cuniculus GN=LCN9 PE=3 SV=1	1340	18603	148	148	31	31	93.2	4.97	11325	1	1	1	99	117	758.445	3	2272.31	2271.09	1.2283	5	39.46	0.00019	F	HLINHNNGESFQLMELYGR	G			UTE7_tryp_1decimosurnZT.9080.9080.3.dta
1	UTE7_RABIT	Similar to Uncharacterized protein G1U400 OS=Oryctolagus cuniculus GN=LCN9 PE=3 SV=1	1340	18603	148	148	31	31	93.2	4.97	11326	1	1	1	99	117	1137.16	2	2272.32	2271.09	1.23	5	69.68	1.8e-07	F	HLINHNNGESFQLMELYGR	G			UTE7_tryp_1decimosurnZT.5308.5308.2.dta
1	UTE7_RABIT	Similar to Uncharacterized protein G1U400 OS=Oryctolagus cuniculus GN=LCN9 PE=3 SV=1	1340	18603	148	148	31	31	93.2	4.97	11327	1	1	1	99	117	758.464	3	2272.37	2271.09	1.2841	5	32.17	0.001	F	HLINHNNGESFQLMELYGR	G			UTE7_tryp_1decimosurnZT.7420.7420.3.dta
1	UTE7_RABIT	Similar to Uncharacterized protein G1U400 OS=Oryctolagus cuniculus GN=LCN9 PE=3 SV=1	1340	18603	148	148	31	31	93.2	4.97	11333	1	1	1	99	117	758.535	3	2272.58	2271.09	1.4992	5	27.28	0.0031	F	HLINHNNGESFQLMELYGR	G			UTE7_tryp_1decimosurnZT.6432.6432.3.dta
1	UTE7_RABIT	Similar to Uncharacterized protein G1U400 OS=Oryctolagus cuniculus GN=LCN9 PE=3 SV=1	1340	18603	148	148	31	31	93.2	4.97	11334	1	1	1	99	117	758.548	3	2272.62	2271.09	1.5352	5	42.9	8.5e-05	F	HLINHNNGESFQLMELYGR	G			UTE7_tryp_1decimosurnZT.5404.5404.3.dta
1	UTE7_RABIT	Similar to Uncharacterized protein G1U400 OS=Oryctolagus cuniculus GN=LCN9 PE=3 SV=1	1340	18603	148	148	31	31	93.2	4.97	11335	1	1	1	99	117	1137.37	2	2272.72	2271.09	1.63	5	29.74	0.0018	F	HLINHNNGESFQLMELYGR	G			UTE7_tryp_1decimosurnZT.5496.5496.2.dta
1	UTE7_RABIT	Similar to Uncharacterized protein G1U400 OS=Oryctolagus cuniculus GN=LCN9 PE=3 SV=1	1340	18603	148	148	31	31	93.2	4.97	11406	1	1	1	99	117	763.186	3	2286.53	2287.08	-0.5457	5	26.31	0.0039	F	HLINHNNGESFQLMELYGR	G	Oxidation (M)	0.0000000000000200000.0	UTE7_tryp_1decimosurnZT.7329.7329.3.dta
1	UTE7_RABIT	Similar to Uncharacterized protein G1U400 OS=Oryctolagus cuniculus GN=LCN9 PE=3 SV=1	1340	18603	148	148	31	31	93.2	4.97	11414	1	1	1	99	117	763.681	3	2288.02	2287.08	0.9402	5	24.82	0.0061	F	HLINHNNGESFQLMELYGR	G	Oxidation (M)	0.0000000000000200000.0	UTE7_tryp_1decimosurnZT.6088.6088.3.dta
1	UTE7_RABIT	Similar to Uncharacterized protein G1U400 OS=Oryctolagus cuniculus GN=LCN9 PE=3 SV=1	1340	18603	148	148	31	31	93.2	4.97	11415	1	1	1	99	117	763.721	3	2288.14	2287.08	1.0602	5	26.59	0.0046	F	HLINHNNGESFQLMELYGR	G	Oxidation (M)	0.0000000000000200000.0	UTE7_tryp_1decimosurnZT.5820.5820.3.dta
1	UTE7_RABIT	Similar to Uncharacterized protein G1U400 OS=Oryctolagus cuniculus GN=LCN9 PE=3 SV=1	1340	18603	148	148	31	31	93.2	4.97	11416	1	1	1	99	117	763.725	3	2288.15	2287.08	1.0713	5	36.87	0.00043	F	HLINHNNGESFQLMELYGR	G	Oxidation (M)	0.0000000000000200000.0	UTE7_tryp_1decimosurnZT.8250.8250.3.dta
1	UTE7_RABIT	Similar to Uncharacterized protein G1U400 OS=Oryctolagus cuniculus GN=LCN9 PE=3 SV=1	1340	18603	148	148	31	31	93.2	4.97	11418	1	1	1	99	117	763.817	3	2288.43	2287.08	1.3494	5	21.04	0.015	F	HLINHNNGESFQLMELYGR	G	Oxidation (M)	0.0000000000000200000.0	UTE7_tryp_1decimosurnZT.7513.7513.3.dta
1	UTE7_RABIT	Similar to Uncharacterized protein G1U400 OS=Oryctolagus cuniculus GN=LCN9 PE=3 SV=1	1340	18603	148	148	31	31	93.2	4.97	11419	1	1	1	99	117	763.834	3	2288.48	2287.08	1.3986	5	20.71	0.016	F	HLINHNNGESFQLMELYGR	G	Oxidation (M)	0.0000000000000200000.0	UTE7_tryp_1decimosurnZT.7878.7878.3.dta
1	UTE7_RABIT	Similar to Uncharacterized protein G1U400 OS=Oryctolagus cuniculus GN=LCN9 PE=3 SV=1	1340	18603	148	148	31	31	93.2	4.97	11422	1	1	1	99	117	1145.29	2	2288.57	2287.08	1.4891	5	57.29	3.5e-06	F	HLINHNNGESFQLMELYGR	G	Oxidation (M)	0.0000000000000200000.0	UTE7_tryp_1decimosurnZT.4934.4934.2.dta
1	UTE7_RABIT	Similar to Uncharacterized protein G1U400 OS=Oryctolagus cuniculus GN=LCN9 PE=3 SV=1	1340	18603	148	148	31	31	93.2	4.97	10180	1	1	1	101	117	675.049	3	2022.13	2020.94	1.1842	4	21.54	0.0095	L	INHNNGESFQLMELYGR	G			UTE7_tryp_1decimosurnZT.5513.5513.3.dta
1	UTE7_RABIT	Similar to Uncharacterized protein G1U400 OS=Oryctolagus cuniculus GN=LCN9 PE=3 SV=1	1340	18603	148	148	31	31	93.2	4.97	1891	1	1	1	118	122	557.838	1	556.831	558.313	-1.4818	1	31.39	0.0008	R	GLDVR	S			UTE7_tryp_1decimosurnZT.2824.2824.1.dta
1	UTE7_RABIT	Similar to Uncharacterized protein G1U400 OS=Oryctolagus cuniculus GN=LCN9 PE=3 SV=1	1340	18603	148	148	31	31	93.2	4.97	1904	1	1	1	118	122	560.353	1	559.346	558.313	1.0332	1	31.1	0.00089	R	GLDVR	S			UTE7_tryp_1decimosurnZT.2878.2878.1.dta
1	UTE7_RABIT	Similar to Uncharacterized protein G1U400 OS=Oryctolagus cuniculus GN=LCN9 PE=3 SV=1	1340	18603	148	148	31	31	93.2	4.97	5616	1	1	1	127	136	668.813	2	1335.61	1335.66	-0.0497	3	45.61	2.7e-05	R	EKFVQLCQER	G	Carbamidomethyl (C)	0.0000001000.0	UTE7_tryp_1decimosurnZT.3958.3958.2.dta
1	UTE7_RABIT	Similar to Uncharacterized protein G1U400 OS=Oryctolagus cuniculus GN=LCN9 PE=3 SV=1	1340	18603	148	148	31	31	93.2	4.97	3654	1	1	1	129	136	512.134	2	1022.25	1021.5	0.7514	2	23.83	0.0041	K	FVQLCQER	G			UTE7_tryp_1decimosurnZT.4281.4281.2.dta
1	UTE7_RABIT	Similar to Uncharacterized protein G1U400 OS=Oryctolagus cuniculus GN=LCN9 PE=3 SV=1	1340	18603	148	148	31	31	93.2	4.97	3894	1	1	1	129	136	540.216	2	1078.42	1078.52	-0.1063	2	29.48	0.0012	K	FVQLCQER	G	Carbamidomethyl (C)	0.00001000.0	UTE7_tryp_1decimosurnZT.9857.9857.2.dta
1	UTE7_RABIT	Similar to Uncharacterized protein G1U400 OS=Oryctolagus cuniculus GN=LCN9 PE=3 SV=1	1340	18603	148	148	31	31	93.2	4.97	3895	1	1	1	129	136	540.249	2	1078.48	1078.52	-0.0401	2	27.35	0.002	K	FVQLCQER	G	Carbamidomethyl (C)	0.00001000.0	UTE7_tryp_1decimosurnZT.8736.8736.2.dta
1	UTE7_RABIT	Similar to Uncharacterized protein G1U400 OS=Oryctolagus cuniculus GN=LCN9 PE=3 SV=1	1340	18603	148	148	31	31	93.2	4.97	3896	1	1	1	129	136	540.254	2	1078.49	1078.52	-0.0301	2	31.46	0.00082	K	FVQLCQER	G	Carbamidomethyl (C)	0.00001000.0	UTE7_tryp_1decimosurnZT.5016.5016.2.dta
1	UTE7_RABIT	Similar to Uncharacterized protein G1U400 OS=Oryctolagus cuniculus GN=LCN9 PE=3 SV=1	1340	18603	148	148	31	31	93.2	4.97	3897	1	1	1	129	136	540.257	2	1078.5	1078.52	-0.0241	2	39	0.00014	K	FVQLCQER	G	Carbamidomethyl (C)	0.00001000.0	UTE7_tryp_1decimosurnZT.9104.9104.2.dta
1	UTE7_RABIT	Similar to Uncharacterized protein G1U400 OS=Oryctolagus cuniculus GN=LCN9 PE=3 SV=1	1340	18603	148	148	31	31	93.2	4.97	3898	1	1	1	129	136	540.282	2	1078.55	1078.52	0.0259	2	26.75	0.0024	K	FVQLCQER	G	Carbamidomethyl (C)	0.00001000.0	UTE7_tryp_1decimosurnZT.6348.6348.2.dta
1	UTE7_RABIT	Similar to Uncharacterized protein G1U400 OS=Oryctolagus cuniculus GN=LCN9 PE=3 SV=1	1340	18603	148	148	31	31	93.2	4.97	3899	1	1	1	129	136	540.295	2	1078.57	1078.52	0.0519	2	37.07	0.00026	K	FVQLCQER	G	Carbamidomethyl (C)	0.00001000.0	UTE7_tryp_1decimosurnZT.7452.7452.2.dta
1	UTE7_RABIT	Similar to Uncharacterized protein G1U400 OS=Oryctolagus cuniculus GN=LCN9 PE=3 SV=1	1340	18603	148	148	31	31	93.2	4.97	3901	1	1	1	129	136	540.311	2	1078.61	1078.52	0.0839	2	27.5	0.0023	K	FVQLCQER	G	Carbamidomethyl (C)	0.00001000.0	UTE7_tryp_1decimosurnZT.10036.10036.2.dta
1	UTE7_RABIT	Similar to Uncharacterized protein G1U400 OS=Oryctolagus cuniculus GN=LCN9 PE=3 SV=1	1340	18603	148	148	31	31	93.2	4.97	3902	1	1	1	129	136	540.315	2	1078.62	1078.52	0.0929	2	37.65	0.00022	K	FVQLCQER	G	Carbamidomethyl (C)	0.00001000.0	UTE7_tryp_1decimosurnZT.6716.6716.2.dta
1	UTE7_RABIT	Similar to Uncharacterized protein G1U400 OS=Oryctolagus cuniculus GN=LCN9 PE=3 SV=1	1340	18603	148	148	31	31	93.2	4.97	3903	1	1	1	129	136	540.318	2	1078.62	1078.52	0.0979	2	39.8	0.00014	K	FVQLCQER	G	Carbamidomethyl (C)	0.00001000.0	UTE7_tryp_1decimosurnZT.6533.6533.2.dta
1	UTE7_RABIT	Similar to Uncharacterized protein G1U400 OS=Oryctolagus cuniculus GN=LCN9 PE=3 SV=1	1340	18603	148	148	31	31	93.2	4.97	3904	1	1	1	129	136	540.338	2	1078.66	1078.52	0.1377	2	38.72	0.00017	K	FVQLCQER	G	Carbamidomethyl (C)	0.00001000.0	UTE7_tryp_1decimosurnZT.7268.7268.2.dta
1	UTE7_RABIT	Similar to Uncharacterized protein G1U400 OS=Oryctolagus cuniculus GN=LCN9 PE=3 SV=1	1340	18603	148	148	31	31	93.2	4.97	3906	1	1	1	129	136	540.368	2	1078.72	1078.52	0.1979	2	27.01	0.0025	K	FVQLCQER	G	Carbamidomethyl (C)	0.00001000.0	UTE7_tryp_1decimosurnZT.8000.8000.2.dta
1	UTE7_RABIT	Similar to Uncharacterized protein G1U400 OS=Oryctolagus cuniculus GN=LCN9 PE=3 SV=1	1340	18603	148	148	31	31	93.2	4.97	3907	1	1	1	129	136	540.388	2	1078.76	1078.52	0.2389	2	28.86	0.0016	K	FVQLCQER	G	Carbamidomethyl (C)	0.00001000.0	UTE7_tryp_1decimosurnZT.7816.7816.2.dta
1	UTE7_RABIT	Similar to Uncharacterized protein G1U400 OS=Oryctolagus cuniculus GN=LCN9 PE=3 SV=1	1340	18603	148	148	31	31	93.2	4.97	3908	1	1	1	129	136	540.389	2	1078.76	1078.52	0.2399	2	28.65	0.0017	K	FVQLCQER	G	Carbamidomethyl (C)	0.00001000.0	UTE7_tryp_1decimosurnZT.7632.7632.2.dta
1	UTE7_RABIT	Similar to Uncharacterized protein G1U400 OS=Oryctolagus cuniculus GN=LCN9 PE=3 SV=1	1340	18603	148	148	31	31	93.2	4.97	3909	1	1	1	129	136	540.399	2	1078.78	1078.52	0.2599	2	28.86	0.0016	K	FVQLCQER	G	Carbamidomethyl (C)	0.00001000.0	UTE7_tryp_1decimosurnZT.10964.10964.2.dta
1	UTE7_RABIT	Similar to Uncharacterized protein G1U400 OS=Oryctolagus cuniculus GN=LCN9 PE=3 SV=1	1340	18603	148	148	31	31	93.2	4.97	3910	1	1	1	129	136	540.428	2	1078.84	1078.52	0.3179	2	28.87	0.0016	K	FVQLCQER	G	Carbamidomethyl (C)	0.00001000.0	UTE7_tryp_1decimosurnZT.8920.8920.2.dta
1	UTE7_RABIT	Similar to Uncharacterized protein G1U400 OS=Oryctolagus cuniculus GN=LCN9 PE=3 SV=1	1340	18603	148	148	31	31	93.2	4.97	3911	1	1	1	129	136	540.428	2	1078.84	1078.52	0.3179	2	30.05	0.0012	K	FVQLCQER	G	Carbamidomethyl (C)	0.00001000.0	UTE7_tryp_1decimosurnZT.7084.7084.2.dta
1	UTE7_RABIT	Similar to Uncharacterized protein G1U400 OS=Oryctolagus cuniculus GN=LCN9 PE=3 SV=1	1340	18603	148	148	31	31	93.2	4.97	3912	1	1	1	129	136	540.448	2	1078.88	1078.52	0.3589	2	39.43	0.00014	K	FVQLCQER	G	Carbamidomethyl (C)	0.00001000.0	UTE7_tryp_1decimosurnZT.10597.10597.2.dta
1	UTE7_RABIT	Similar to Uncharacterized protein G1U400 OS=Oryctolagus cuniculus GN=LCN9 PE=3 SV=1	1340	18603	148	148	31	31	93.2	4.97	3914	1	1	1	129	136	540.517	2	1079.02	1078.52	0.4969	2	27.83	0.0021	K	FVQLCQER	G	Carbamidomethyl (C)	0.00001000.0	UTE7_tryp_1decimosurnZT.5200.5200.2.dta
1	UTE7_RABIT	Similar to Uncharacterized protein G1U400 OS=Oryctolagus cuniculus GN=LCN9 PE=3 SV=1	1340	18603	148	148	31	31	93.2	4.97	3915	1	1	1	129	136	540.524	2	1079.03	1078.52	0.5099	2	29.79	0.0013	K	FVQLCQER	G	Carbamidomethyl (C)	0.00001000.0	UTE7_tryp_1decimosurnZT.4116.4116.2.dta
1	UTE7_RABIT	Similar to Uncharacterized protein G1U400 OS=Oryctolagus cuniculus GN=LCN9 PE=3 SV=1	1340	18603	148	148	31	31	93.2	4.97	3916	1	1	1	129	136	540.55	2	1079.09	1078.52	0.5629	2	24.24	0.0047	K	FVQLCQER	G	Carbamidomethyl (C)	0.00001000.0	UTE7_tryp_1decimosurnZT.5385.5385.2.dta
1	UTE7_RABIT	Similar to Uncharacterized protein G1U400 OS=Oryctolagus cuniculus GN=LCN9 PE=3 SV=1	1340	18603	148	148	31	31	93.2	4.97	3917	1	1	1	129	136	540.568	2	1079.12	1078.52	0.5989	2	28.65	0.0017	K	FVQLCQER	G	Carbamidomethyl (C)	0.00001000.0	UTE7_tryp_1decimosurnZT.10220.10220.2.dta
1	UTE7_RABIT	Similar to Uncharacterized protein G1U400 OS=Oryctolagus cuniculus GN=LCN9 PE=3 SV=1	1340	18603	148	148	31	31	93.2	4.97	3918	1	1	1	129	136	540.574	2	1079.13	1078.52	0.6109	2	26.64	0.0027	K	FVQLCQER	G	Carbamidomethyl (C)	0.00001000.0	UTE7_tryp_1decimosurnZT.8184.8184.2.dta
1	UTE7_RABIT	Similar to Uncharacterized protein G1U400 OS=Oryctolagus cuniculus GN=LCN9 PE=3 SV=1	1340	18603	148	148	31	31	93.2	4.97	3920	1	1	1	129	136	540.645	2	1079.27	1078.52	0.7519	2	31.47	0.00089	K	FVQLCQER	G	Carbamidomethyl (C)	0.00001000.0	UTE7_tryp_1decimosurnZT.4300.4300.2.dta
1	UTE7_RABIT	Similar to Uncharacterized protein G1U400 OS=Oryctolagus cuniculus GN=LCN9 PE=3 SV=1	1340	18603	148	148	31	31	93.2	4.97	3922	1	1	1	129	136	541.082	2	1080.15	1078.52	1.6259	2	33.76	0.00061	K	FVQLCQER	G	Carbamidomethyl (C)	0.00001000.0	UTE7_tryp_1decimosurnZT.4484.4484.2.dta
1	UTE7_RABIT	Similar to Uncharacterized protein G1U400 OS=Oryctolagus cuniculus GN=LCN9 PE=3 SV=1	1340	18603	148	148	31	31	93.2	4.97	3923	1	1	1	129	136	541.094	2	1080.17	1078.52	1.6509	2	33.13	0.00071	K	FVQLCQER	G	Carbamidomethyl (C)	0.00001000.0	UTE7_tryp_1decimosurnZT.9288.9288.2.dta
1	UTE7_RABIT	Similar to Uncharacterized protein G1U400 OS=Oryctolagus cuniculus GN=LCN9 PE=3 SV=1	1340	18603	148	148	31	31	93.2	4.97	3924	1	1	1	129	136	541.107	2	1080.2	1078.52	1.6759	2	31.24	0.0011	K	FVQLCQER	G	Carbamidomethyl (C)	0.00001000.0	UTE7_tryp_1decimosurnZT.8368.8368.2.dta
1	UTE7_RABIT	Similar to Uncharacterized protein G1U400 OS=Oryctolagus cuniculus GN=LCN9 PE=3 SV=1	1340	18603	148	148	31	31	93.2	4.97	3925	1	1	1	129	136	541.141	2	1080.27	1078.52	1.7439	2	33.79	0.00061	K	FVQLCQER	G	Carbamidomethyl (C)	0.00001000.0	UTE7_tryp_1decimosurnZT.10404.10404.2.dta
1	UTE7_RABIT	Similar to Uncharacterized protein G1U400 OS=Oryctolagus cuniculus GN=LCN9 PE=3 SV=1	1340	18603	148	148	31	31	93.2	4.97	3927	1	1	1	129	136	541.177	2	1080.34	1078.52	1.8157	2	33.15	0.0007	K	FVQLCQER	G	Carbamidomethyl (C)	0.00001000.0	UTE7_tryp_1decimosurnZT.6900.6900.2.dta
1	UTE7_RABIT	Similar to Uncharacterized protein G1U400 OS=Oryctolagus cuniculus GN=LCN9 PE=3 SV=1	1340	18603	148	148	31	31	93.2	4.97	3930	1	1	1	129	136	541.209	2	1080.4	1078.52	1.8809	2	32	0.00091	K	FVQLCQER	G	Carbamidomethyl (C)	0.00001000.0	UTE7_tryp_1decimosurnZT.8552.8552.2.dta
1	UTE7_RABIT	Similar to Uncharacterized protein G1U400 OS=Oryctolagus cuniculus GN=LCN9 PE=3 SV=1	1340	18603	148	148	31	31	93.2	4.97	3932	1	1	1	129	136	541.244	2	1080.47	1078.52	1.9507	2	21.59	0.01	K	FVQLCQER	G	Carbamidomethyl (C)	0.00001000.0	UTE7_tryp_1decimosurnZT.11328.11328.2.dta
1	UTE7_RABIT	Similar to Uncharacterized protein G1U400 OS=Oryctolagus cuniculus GN=LCN9 PE=3 SV=1	1340	18603	148	148	31	31	93.2	4.97	3933	1	1	1	129	136	541.254	2	1080.49	1078.52	1.9709	2	33.6	0.00063	K	FVQLCQER	G	Carbamidomethyl (C)	0.00001000.0	UTE7_tryp_1decimosurnZT.10780.10780.2.dta
1	UTE7_RABIT	Similar to Uncharacterized protein G1U400 OS=Oryctolagus cuniculus GN=LCN9 PE=3 SV=1	1340	18603	148	148	31	31	93.2	4.97	3935	1	1	1	129	136	541.261	2	1080.51	1078.52	1.9849	2	38.14	0.00021	K	FVQLCQER	G	Carbamidomethyl (C)	0.00001000.0	UTE7_tryp_1decimosurnZT.9472.9472.2.dta
1	UTE7_RABIT	Similar to Uncharacterized protein G1U400 OS=Oryctolagus cuniculus GN=LCN9 PE=3 SV=1	1340	18603	148	148	31	31	93.2	4.97	12387	1	1	1	130	151	858.063	3	2571.17	2569.35	1.8126	5	40.78	0.00011	F	VQLCQERGIVEENILDLTKVDR	C			UTE7_tryp_1decimosurnZT.5650.5650.3.dta
1	UTE7_RABIT	Similar to Uncharacterized protein G1U400 OS=Oryctolagus cuniculus GN=LCN9 PE=3 SV=1	1340	18603	148	148	31	31	93.2	4.97	5664	1	1	1	137	148	671.455	2	1340.9	1342.73	-1.8387	2	38.29	0.0003	R	GIVEENILDLTK	V			UTE7_tryp_1decimosurnZT.6369.6369.2.dta
1	UTE7_RABIT	Similar to Uncharacterized protein G1U400 OS=Oryctolagus cuniculus GN=LCN9 PE=3 SV=1	1340	18603	148	148	31	31	93.2	4.97	5676	1	1	1	137	148	672.289	2	1342.56	1342.73	-0.1717	2	68.08	2.7e-07	R	GIVEENILDLTK	V			UTE7_tryp_1decimosurnZT.10576.10576.2.dta
1	UTE7_RABIT	Similar to Uncharacterized protein G1U400 OS=Oryctolagus cuniculus GN=LCN9 PE=3 SV=1	1340	18603	148	148	31	31	93.2	4.97	5677	1	1	1	137	148	1343.59	1	1342.58	1342.73	-0.1537	2	49.26	2e-05	R	GIVEENILDLTK	V			UTE7_tryp_1decimosurnZT.5994.5994.1.dta
1	UTE7_RABIT	Similar to Uncharacterized protein G1U400 OS=Oryctolagus cuniculus GN=LCN9 PE=3 SV=1	1340	18603	148	148	31	31	93.2	4.97	5678	1	1	1	137	148	672.299	2	1342.58	1342.73	-0.1507	2	50.64	1.5e-05	R	GIVEENILDLTK	V			UTE7_tryp_1decimosurnZT.8220.8220.2.dta
1	UTE7_RABIT	Similar to Uncharacterized protein G1U400 OS=Oryctolagus cuniculus GN=LCN9 PE=3 SV=1	1340	18603	148	148	31	31	93.2	4.97	5679	1	1	1	137	148	672.334	2	1342.65	1342.73	-0.0805	2	65.42	5e-07	R	GIVEENILDLTK	V			UTE7_tryp_1decimosurnZT.6922.6922.2.dta
1	UTE7_RABIT	Similar to Uncharacterized protein G1U400 OS=Oryctolagus cuniculus GN=LCN9 PE=3 SV=1	1340	18603	148	148	31	31	93.2	4.97	5680	1	1	1	137	148	672.433	2	1342.85	1342.73	0.1165	2	72.63	9.3e-08	R	GIVEENILDLTK	V			UTE7_tryp_1decimosurnZT.6180.6180.2.dta
1	UTE7_RABIT	Similar to Uncharacterized protein G1U400 OS=Oryctolagus cuniculus GN=LCN9 PE=3 SV=1	1340	18603	148	148	31	31	93.2	4.97	5681	1	1	1	137	148	672.463	2	1342.91	1342.73	0.1773	2	56.22	4.1e-06	R	GIVEENILDLTK	V			UTE7_tryp_1decimosurnZT.8969.8969.2.dta
1	UTE7_RABIT	Similar to Uncharacterized protein G1U400 OS=Oryctolagus cuniculus GN=LCN9 PE=3 SV=1	1340	18603	148	148	31	31	93.2	4.97	5685	1	1	1	137	148	672.573	2	1343.13	1342.73	0.3963	2	52.79	8.9e-06	R	GIVEENILDLTK	V			UTE7_tryp_1decimosurnZT.8036.8036.2.dta
1	UTE7_RABIT	Similar to Uncharacterized protein G1U400 OS=Oryctolagus cuniculus GN=LCN9 PE=3 SV=1	1340	18603	148	148	31	31	93.2	4.97	5686	1	1	1	137	148	672.587	2	1343.16	1342.73	0.4255	2	52.14	1e-05	R	GIVEENILDLTK	V			UTE7_tryp_1decimosurnZT.8589.8589.2.dta
1	UTE7_RABIT	Similar to Uncharacterized protein G1U400 OS=Oryctolagus cuniculus GN=LCN9 PE=3 SV=1	1340	18603	148	148	31	31	93.2	4.97	5687	1	1	1	137	148	672.597	2	1343.18	1342.73	0.4445	2	60.37	1.6e-06	R	GIVEENILDLTK	V			UTE7_tryp_1decimosurnZT.7104.7104.2.dta
1	UTE7_RABIT	Similar to Uncharacterized protein G1U400 OS=Oryctolagus cuniculus GN=LCN9 PE=3 SV=1	1340	18603	148	148	31	31	93.2	4.97	5688	1	1	1	137	148	672.607	2	1343.2	1342.73	0.4645	2	44.63	5.9e-05	R	GIVEENILDLTK	V			UTE7_tryp_1decimosurnZT.9708.9708.2.dta
1	UTE7_RABIT	Similar to Uncharacterized protein G1U400 OS=Oryctolagus cuniculus GN=LCN9 PE=3 SV=1	1340	18603	148	148	31	31	93.2	4.97	5689	1	1	1	137	148	672.623	2	1343.23	1342.73	0.4975	2	61.02	1.3e-06	R	GIVEENILDLTK	V			UTE7_tryp_1decimosurnZT.6552.6552.2.dta
1	UTE7_RABIT	Similar to Uncharacterized protein G1U400 OS=Oryctolagus cuniculus GN=LCN9 PE=3 SV=1	1340	18603	148	148	31	31	93.2	4.97	5690	1	1	1	137	148	672.627	2	1343.24	1342.73	0.5053	2	49.84	1.8e-05	R	GIVEENILDLTK	V			UTE7_tryp_1decimosurnZT.8405.8405.2.dta
1	UTE7_RABIT	Similar to Uncharacterized protein G1U400 OS=Oryctolagus cuniculus GN=LCN9 PE=3 SV=1	1340	18603	148	148	31	31	93.2	4.97	5691	1	1	1	137	148	672.634	2	1343.25	1342.73	0.5185	2	56.13	4.1e-06	R	GIVEENILDLTK	V			UTE7_tryp_1decimosurnZT.9154.9154.2.dta
1	UTE7_RABIT	Similar to Uncharacterized protein G1U400 OS=Oryctolagus cuniculus GN=LCN9 PE=3 SV=1	1340	18603	148	148	31	31	93.2	4.97	5692	1	1	1	137	148	672.636	2	1343.26	1342.73	0.5225	2	47.11	3.3e-05	R	GIVEENILDLTK	V			UTE7_tryp_1decimosurnZT.11289.11289.2.dta
1	UTE7_RABIT	Similar to Uncharacterized protein G1U400 OS=Oryctolagus cuniculus GN=LCN9 PE=3 SV=1	1340	18603	148	148	31	31	93.2	4.97	5693	1	1	1	137	148	672.642	2	1343.27	1342.73	0.5345	2	65.62	4.7e-07	R	GIVEENILDLTK	V			UTE7_tryp_1decimosurnZT.9340.9340.2.dta
1	UTE7_RABIT	Similar to Uncharacterized protein G1U400 OS=Oryctolagus cuniculus GN=LCN9 PE=3 SV=1	1340	18603	148	148	31	31	93.2	4.97	5694	1	1	1	137	148	672.644	2	1343.27	1342.73	0.5395	2	51.3	1.3e-05	R	GIVEENILDLTK	V			UTE7_tryp_1decimosurnZT.9897.9897.2.dta
1	UTE7_RABIT	Similar to Uncharacterized protein G1U400 OS=Oryctolagus cuniculus GN=LCN9 PE=3 SV=1	1340	18603	148	148	31	31	93.2	4.97	5695	1	1	1	137	148	672.659	2	1343.3	1342.73	0.5685	2	60.33	1.6e-06	R	GIVEENILDLTK	V			UTE7_tryp_1decimosurnZT.5552.5552.2.dta
1	UTE7_RABIT	Similar to Uncharacterized protein G1U400 OS=Oryctolagus cuniculus GN=LCN9 PE=3 SV=1	1340	18603	148	148	31	31	93.2	4.97	5696	1	1	1	137	148	672.678	2	1343.34	1342.73	0.6065	2	51.42	1.2e-05	R	GIVEENILDLTK	V			UTE7_tryp_1decimosurnZT.8780.8780.2.dta
1	UTE7_RABIT	Similar to Uncharacterized protein G1U400 OS=Oryctolagus cuniculus GN=LCN9 PE=3 SV=1	1340	18603	148	148	31	31	93.2	4.97	5697	1	1	1	137	148	672.68	2	1343.34	1342.73	0.6105	2	58.53	2.4e-06	R	GIVEENILDLTK	V			UTE7_tryp_1decimosurnZT.7288.7288.2.dta
1	UTE7_RABIT	Similar to Uncharacterized protein G1U400 OS=Oryctolagus cuniculus GN=LCN9 PE=3 SV=1	1340	18603	148	148	31	31	93.2	4.97	5698	1	1	1	137	148	672.697	2	1343.38	1342.73	0.6453	2	56.49	3.8e-06	R	GIVEENILDLTK	V			UTE7_tryp_1decimosurnZT.10770.10770.2.dta
1	UTE7_RABIT	Similar to Uncharacterized protein G1U400 OS=Oryctolagus cuniculus GN=LCN9 PE=3 SV=1	1340	18603	148	148	31	31	93.2	4.97	5699	1	1	1	137	148	672.705	2	1343.4	1342.73	0.6613	2	69.23	2e-07	R	GIVEENILDLTK	V			UTE7_tryp_1decimosurnZT.5992.5992.2.dta
1	UTE7_RABIT	Similar to Uncharacterized protein G1U400 OS=Oryctolagus cuniculus GN=LCN9 PE=3 SV=1	1340	18603	148	148	31	31	93.2	4.97	5703	1	1	1	137	148	672.812	2	1343.61	1342.73	0.8753	2	39.87	0.00018	R	GIVEENILDLTK	V			UTE7_tryp_1decimosurnZT.10954.10954.2.dta
1	UTE7_RABIT	Similar to Uncharacterized protein G1U400 OS=Oryctolagus cuniculus GN=LCN9 PE=3 SV=1	1340	18603	148	148	31	31	93.2	4.97	5704	1	1	1	137	148	672.828	2	1343.64	1342.73	0.9075	2	43.36	7.4e-05	R	GIVEENILDLTK	V			UTE7_tryp_1decimosurnZT.9525.9525.2.dta
1	UTE7_RABIT	Similar to Uncharacterized protein G1U400 OS=Oryctolagus cuniculus GN=LCN9 PE=3 SV=1	1340	18603	148	148	31	31	93.2	4.97	5705	1	1	1	137	148	672.883	2	1343.75	1342.73	1.0175	2	53.03	7.7e-06	R	GIVEENILDLTK	V			UTE7_tryp_1decimosurnZT.10076.10076.2.dta
1	UTE7_RABIT	Similar to Uncharacterized protein G1U400 OS=Oryctolagus cuniculus GN=LCN9 PE=3 SV=1	1340	18603	148	148	31	31	93.2	4.97	5706	1	1	1	137	148	673.021	2	1344.03	1342.73	1.2935	2	40.74	0.00013	R	GIVEENILDLTK	V			UTE7_tryp_1decimosurnZT.6364.6364.2.dta
1	UTE7_RABIT	Similar to Uncharacterized protein G1U400 OS=Oryctolagus cuniculus GN=LCN9 PE=3 SV=1	1340	18603	148	148	31	31	93.2	4.97	5708	1	1	1	137	148	673.122	2	1344.23	1342.73	1.4943	2	52.14	9.5e-06	R	GIVEENILDLTK	V			UTE7_tryp_1decimosurnZT.10268.10268.2.dta
1	UTE7_RABIT	Similar to Uncharacterized protein G1U400 OS=Oryctolagus cuniculus GN=LCN9 PE=3 SV=1	1340	18603	148	148	31	31	93.2	4.97	5709	1	1	1	137	148	673.209	2	1344.4	1342.73	1.6695	2	50.5	1.4e-05	R	GIVEENILDLTK	V			UTE7_tryp_1decimosurnZT.6736.6736.2.dta
1	UTE7_RABIT	Similar to Uncharacterized protein G1U400 OS=Oryctolagus cuniculus GN=LCN9 PE=3 SV=1	1340	18603	148	148	31	31	93.2	4.97	5710	1	1	1	137	148	673.231	2	1344.45	1342.73	1.7125	2	51.37	1.1e-05	R	GIVEENILDLTK	V			UTE7_tryp_1decimosurnZT.7472.7472.2.dta
1	UTE7_RABIT	Similar to Uncharacterized protein G1U400 OS=Oryctolagus cuniculus GN=LCN9 PE=3 SV=1	1340	18603	148	148	31	31	93.2	4.97	5712	1	1	1	137	148	673.28	2	1344.54	1342.73	1.8105	2	55.11	4.9e-06	R	GIVEENILDLTK	V			UTE7_tryp_1decimosurnZT.11516.11516.2.dta
1	UTE7_RABIT	Similar to Uncharacterized protein G1U400 OS=Oryctolagus cuniculus GN=LCN9 PE=3 SV=1	1340	18603	148	148	31	31	93.2	4.97	8351	1	1	1	137	151	857.73	2	1713.44	1712.93	0.514	3	31.01	0.00079	R	GIVEENILDLTKVDR	C			UTE7_tryp_1decimosurnZT.6498.6498.2.dta
1	UTE7_RABIT	Similar to Uncharacterized protein G1U400 OS=Oryctolagus cuniculus GN=LCN9 PE=3 SV=1	1340	18603	148	148	31	31	93.2	4.97	8360	1	1	1	137	151	572.246	3	1713.72	1712.93	0.7868	3	35.82	0.00026	R	GIVEENILDLTKVDR	C			UTE7_tryp_1decimosurnZT.5664.5664.3.dta
1	UTE7_RABIT	Similar to Uncharacterized protein G1U400 OS=Oryctolagus cuniculus GN=LCN9 PE=3 SV=1	1340	18603	148	148	31	31	93.2	4.97	8364	1	1	1	137	151	858.063	2	1714.11	1712.93	1.18	3	62.26	6.8e-07	R	GIVEENILDLTKVDR	C			UTE7_tryp_1decimosurnZT.5650.5650.2.dta
1	UTE7_RABIT	Similar to Uncharacterized protein G1U400 OS=Oryctolagus cuniculus GN=LCN9 PE=3 SV=1	1340	18603	148	148	31	31	93.2	4.97	3777	1	1	1	152	161	527.561	2	1053.11	1052.47	0.6359	3	56.13	3.4e-06	R	CLYARDGGAA	-	Carbamidomethyl (C)	0.1000000000.0	UTE7_tryp_1decimosurnZT.3458.3458.2.dta
